# Supplementary material for: Metabolomic profiling identifies complex lipid species and amino acid analogues associated with response to weight loss interventions
Source: PLoS One. 2021 May 27;16(5):e0240764. doi: 10.1371/journal.pone.0240764 (PMC8158886; doi:10.1371/journal.pone.0240764)
Supplement: S1 Table — Includes all meta-analysis results for univariate model after filtering (see Methods). Metabolite: metabolite name, N_Samples: number of samples, N_Studies: number of cohorts that had data for the metabolite (up to 3), Beta_Fixed: effect size from fixed effects meta-analysis, SE_Fixed: standard error from fixed effects meta-analysis, Zvalue_Fixed: z-score from fixed effects meta-analysis, Pvalue_Fixed: p-value from fixed effects meta-analysis, Beta_Random: effect size from random effects meta-analysis, SE_Random: standard error from random effects meta-analysis, Zvalue_Random: z-score from random effects meta-analysis, Pvalue_Random: p-value from random effects meta-analysis, Q: Cochran q-test statistic, Q_df: Cochran q-test degrees of freedom, Q_Pvalue: Cochran q-test p-value, Tau2: tau-squared between-study variance, H: H-statistic, I2: I-squared statistic, WLM_GP1_Beta: Effect size within WLM, WLM_GP1_SE: standard error within WLM, WLM_GP1_Num: number of samples within WLM, StrridePD_Beta: effect size within STRRIDE-PD, StrridePD_SE: standard error within STRRIDE-PD, StrridePD_Num: Number of samples within STRRIDE-PD, CBD_Beta: effect size within CBD, CBD_SE: standard error within CBD, CBD_Num: number of samples within CBD, Method: LC-MS method used to measure metabolite, HMDB.ID…representative.ID.: HMDB ID for metabolite, super_class: HMDB metabolite taxonomy super class, class: HMDB metabolite taxonomy class, sub_class: HMDB metabolite taxonomy sub class, missingness: metabolite missingness rate, zeroness: metabolite rate of being zero value, CV: metabolite coefficient of variation, Pvalue_Adj_Fixed: FDR adjusted p-value from fixed effects meta-analysis, Pvalue_Adj_Random: FDR adjusted p-value from random effects meta-analysis. (XLSX) [file pone.0240764.s001.xlsx]

## Sheet: Sheet 1
Metabolite	N_Samples	N_Studies	Beta_Fixed	SE_Fixed	Zvalue_Fixed	Pvalue_Fixed	Beta_Random	SE_Random	Zvalue_Random	Pvalue_Random	Q	Q_df	Q_Pvalue	Tau2	H	I2	WLM_GP1_Beta	WLM_GP1_SE	WLM_GP1_Num	StrridePD_Beta	StrridePD_SE	StrridePD_Num	CBD_Beta	CBD_SE	CBD_Num	Method	HMDB.ID...representative.ID.	super_class	class	sub_class	missingness	zeroness	CV	Pvalue_Adj_Fixed	Pvalue_Adj_Random
C34:0 DAG	580	2	-36.0821	6.36471	-5.66908	1.43565e-08	-36.0821	6.36471	-5.66908	1.43565e-08	0.336033	1	0.562128	0	1	0	-35.0302221951436	6.61830941518055	438	-49.023652260062	23.2148064674909	142				C8-pos	HMDB07100*	Lipids and lipid-like molecules	Glycerolipids	Diradylglycerols	0	0	0.0457536	1.01572e-06	5.42005e-06
C50:1 TAG	677	3	-14.5454	2.58839	-5.61949	1.91521e-08	-14.5454	2.58839	-5.61949	1.91521e-08	0.832912	2	0.65938	0	1	0	-16.375735678499	3.27523304719205	438	-11.7030652525499	7.43853354843883	142	-11.4042298729871	5.13224328790626	97	C8-pos	HMDB05360*	Lipids and lipid-like molecules	Glycerolipids	Triradylcglycerols	0	0	0.0483306	1.08401e-06	5.42005e-06
C30:0 DAG	676	3	-9.02497	1.68712	-5.34935	8.82699e-08	-9.02497	1.68712	-5.34935	8.82699e-08	1.49831	2	0.472766	0	1	0	-9.74819711810445	1.85205462071318	438	-4.90730833467374	4.15999659915437	141	-22.536729481556	22.332079954219	97	C8-pos	HMDB07011*	Lipids and lipid-like molecules	Glycerolipids	Diradylglycerols	0.00396197		0.194699	3.66525e-06	1.186e-05
C43:1 TAG	662	3	-5.34911	1.00086	-5.34451	9.06599e-08	-5.34911	1.00086	-5.34451	9.06599e-08	1.11886	2	0.571535	0	1	0	-5.11957908638554	1.03215529959168	423	-14.3828469576678	10.8525803949445	142	-8.06273225395596	4.42244663929245	97	C8-pos	HMDB42098*	Lipids and lipid-like molecules	Glycerolipids	Triradylcglycerols	0.0166403		0.0810417	3.66525e-06	1.186e-05
C50:2 TAG	677	3	-14.3395	2.70603	-5.29909	1.1638e-07	-14.3395	2.70603	-5.29909	1.1638e-07	0.32508	2	0.849982	0	1	0	-14.9799043268148	3.43815199734325	438	-10.4859403757793	7.2818550919958	142	-14.8981309087006	5.49574700294703	97	C8-pos	HMDB05377*	Lipids and lipid-like molecules	Glycerolipids	Triradylcglycerols	0	0	0.0475815	4.11694e-06	1.186e-05
C48:0 TAG	677	3	-7.80386	1.47661	-5.28497	1.25724e-07	-7.80386	1.47661	-5.28497	1.25724e-07	0.624885	2	0.731658	0	1	0	-8.74633870168588	1.89786046795791	438	-6.35506529116206	4.3713485006903	142	-6.35949532906971	2.78781235425216	97	C8-pos	HMDB05356*	Lipids and lipid-like molecules	Glycerolipids	Triradylcglycerols	0	0	0.0627217	4.18587e-06	1.186e-05
C56:1 TAG	677	3	-8.48196	1.35704	-6.25035	4.09534e-10	-8.30598	1.58205	-5.25013	1.51989e-07	2.33117	2	0.31174	1.30707	1.07962	0.142061	-9.68956906218719	1.6457309599689	438	-9.9257258862572	5.52482119704082	142	-4.98532450857446	2.66272385479162	97	C8-pos	HMDB05396*	Lipids and lipid-like molecules	Glycerolipids	Triradylcglycerols	0	0	0.0483569	5.79491e-08	1.22894e-05
C51:2 TAG	677	3	-17.1222	3.26661	-5.24159	1.59199e-07	-17.0832	3.31516	-5.15306	2.56267e-07	2.04115	2	0.360388	0.760147	1.01023	0.0201596	-20.5688168767498	4.33631381791888	438	-17.5891020849191	8.21854951566715	142	-9.72925270460812	6.23445313184865	97	C8-pos	HMDB05362*	Lipids and lipid-like molecules	Glycerolipids	Triradylcglycerols	0	0	0.056361	5.00592e-06	1.81309e-05
C45:2 TAG	677	3	-7.88678	1.56451	-5.04104	4.63011e-07	-7.88678	1.56451	-5.04104	4.63011e-07	0.25727	2	0.879295	0	1	0	-7.60511236267062	1.68516724135575	438	-12.0572755477325	11.1198266142743	142	-9.24141719193203	4.54921547356809	97	C8-pos	HMDB43170*	Lipids and lipid-like molecules	Glycerolipids	Triradylcglycerols	0	0	0.0736866	1.21682e-05	2.91183e-05
C46:1 TAG	677	3	-7.08659	1.41409	-5.01143	5.40272e-07	-7.08659	1.41409	-5.01143	5.40272e-07	1.51525	2	0.468779	0	1	0	-8.07563542554481	1.82098844756273	438	-10.0143186565004	5.51866974047956	142	-4.70623438244157	2.45671291543203	97	C8-pos	HMDB10412*	Lipids and lipid-like molecules	Glycerolipids	Triradylcglycerols	0	0	0.0353162	1.31832e-05	3.05794e-05
C44:1 TAG	677	3	-5.67711	1.15972	-4.89524	9.81837e-07	-5.67711	1.15972	-4.89524	9.81837e-07	1.12195	2	0.570653	0	1	0	-6.43151579393495	1.44809587063833	438	-7.19212542453349	5.12012923587294	142	-3.84978326039977	2.09197557107682	97	C8-pos					0	0	0.0299468	2.05822e-05	5.052e-05
C48:2 TAG	677	3	-10.2377	2.11172	-4.84802	1.24701e-06	-10.2377	2.11172	-4.84802	1.24701e-06	1.39463	2	0.497921	0	1	0	-12.1197767846287	2.87859931121256	438	-12.6312512699185	7.3832319981504	142	-7.05722243624048	3.42550934332674	97	C8-pos	HMDB05376*	Lipids and lipid-like molecules	Glycerolipids	Triradylcglycerols	0	0	0.037745	2.42519e-05	5.19683e-05
C46:2 TAG	677	3	-7.01348	1.44844	-4.8421	1.28476e-06	-7.01348	1.44844	-4.8421	1.28476e-06	1.55525	2	0.459496	0	1	0	-8.60807141443812	1.95798172658809	438	-6.62715209530776	5.56154723860988	142	-4.81453323739697	2.33459599217107	97	C8-pos	HMDB10419*	Lipids and lipid-like molecules	Glycerolipids	Triradylcglycerols	0.000792393		0.0273407	2.42519e-05	5.19683e-05
C44:2 TAG	677	3	-5.87934	1.21424	-4.84199	1.28543e-06	-5.87934	1.21424	-4.84199	1.28543e-06	0.940866	2	0.624732	0	1	0	-6.82951382361248	1.56126101498524	438	-4.67828134001772	4.70052716926028	142	-4.37333732012659	2.11883942432094	97	C8-pos					0	0	0.0316081	2.42519e-05	5.19683e-05
C44:0 TAG	677	3	-6.57228	1.36235	-4.82421	1.40561e-06	-6.57228	1.36235	-4.82421	1.40561e-06	0.447868	2	0.799368	0	1	0	-7.03447558366231	1.62239054389685	438	-7.57818308849427	5.6668312041994	142	-4.9523359672377	2.79800365556809	97	C8-pos	HMDB42063*	Lipids and lipid-like molecules	Glycerolipids	Triradylcglycerols	0	0	0.0355604	2.56637e-05	5.30383e-05
C34:1 DAG	677	3	-10.9167	2.29969	-4.74702	2.06436e-06	-10.9167	2.29969	-4.74702	2.06436e-06	1.50936	2	0.470162	0	1	0	-13.8068534645782	3.32347645778513	438	-9.7915359588432	7.08868685869738	142	-7.87449419201158	3.56569625780609	97	C8-pos	HMDB07102*	Lipids and lipid-like molecules	Glycerolipids	Diradylglycerols	0	0	0.0298145	3.65133e-05	7.30267e-05
C47:2 TAG	677	3	-9.41123	2.00017	-4.70521	2.53608e-06	-9.41123	2.00017	-4.70521	2.53608e-06	0.399361	2	0.818992	0	1	0	-9.43614164842968	2.19371041616527	438	-15.3759983191485	10.8023978350599	142	-7.73532871221032	5.45634114636913	97	C8-pos	HMDB42076*	Lipids and lipid-like molecules	Glycerolipids	Triradylcglycerols	0	0	0.0338903	4.22183e-05	8.44367e-05
C45:1 TAG	677	3	-7.24804	1.56709	-4.62515	3.74327e-06	-7.24804	1.56709	-4.62515	3.74327e-06	0.990468	2	0.609428	0	1	0	-7.09963589503704	1.6329100379592	438	-20.1119160763502	13.0770645680151	142	-6.50455317044235	6.16428328437245	97	C8-pos	HMDB42099*	Lipids and lipid-like molecules	Glycerolipids	Triradylcglycerols	0	0	0.049239	6.0534e-05	0.000117705
C51:1 TAG	677	3	-13.9445	2.50669	-5.56291	2.65317e-08	-13.5793	2.95989	-4.58778	4.47976e-06	2.52218	2	0.283345	5.86043	1.12298	0.207036	-17.4428606654499	3.34207152849479	438	-10.3590870102511	7.90863627416373	142	-9.1730832898445	4.31818136823299	97	C8-pos	HMDB42104*	Lipids and lipid-like molecules	Glycerolipids	Triradylcglycerols	0	0	0.0510744	1.36518e-06	0.00013345
C42:0 TAG	677	3	-5.64902	1.23778	-4.56384	5.02274e-06	-5.64902	1.23778	-4.56384	5.02274e-06	0.529123	2	0.767542	0	1	0	-6.21780286030857	1.47162908048203	438	-4.83575527355257	4.72232838647424	142	-4.1011247313103	2.61610895035291	97	C8-pos					0	0	0.0406114	7.68343e-05	0.000140514
C47:1 TAG	677	3	-7.0682	1.5514	-4.55601	5.21343e-06	-7.0682	1.5514	-4.55601	5.21343e-06	1.37109	2	0.503817	0	1	0	-7.52254918896381	1.74817274908978	438	-12.1964411845716	7.4430089240362	142	-3.63256854325429	3.77378794833137	97	C8-pos	HMDB42100*	Lipids and lipid-like molecules	Glycerolipids	Triradylcglycerols	0	0	0.0780017	7.76527e-05	0.000140514
C34:2 PC plasmalogen	677	3	21.9193	4.46286	4.91149	9.03884e-07	21.732	4.86305	4.46881	7.86557e-06	2.28495	2	0.319028	9.45234	1.06887	0.124709	29.1995113872673	6.70362361286776	438	11.544750887994	12.7110753606531	142	17.4263745671675	6.77811114380793	97	C8-pos	HMDB11210*				0	0	0.0332111	1.96769e-05	0.00020034
C43:0 TAG	677	3	-9.5576	2.14227	-4.46144	8.14104e-06	-9.5576	2.14227	-4.46144	8.14104e-06	0.148994	2	0.92821	0	1	0	-9.34786826924	2.23233855939108	438	-9.91245727049033	13.2181938231736	142	-13.0389663447449	9.32279806356202	97	C8-pos	HMDB42062*	Lipids and lipid-like molecules	Glycerolipids	Triradylcglycerols	0	0	0.0715782	0.000112415	0.00020034
C50:3 TAG	677	3	-17.0016	3.86548	-4.3983	1.09101e-05	-17.0016	3.86548	-4.3983	1.09101e-05	0.322863	2	0.850925	0	1	0	-18.7557270001311	5.19530963453524	438	-17.471772826109	11.7119921525046	142	-13.9724038002531	6.65391181950982	97	C8-pos	HMDB05433*	Lipids and lipid-like molecules	Glycerolipids	Triradylcglycerols	0	0	0.0370199	0.000143607	0.000257296
C32:1 DAG	677	3	-8.73959	1.64133	-5.32471	1.01115e-07	-8.70582	1.99296	-4.36828	1.25231e-05	2.64056	2	0.267061	3.03803	1.14903	0.242584	-11.2724695282263	2.34326230291671	438	-9.4546139377526	5.82971667671332	142	-5.71856242025049	2.50268445910259	97	C8-pos	HMDB07099*	Lipids and lipid-like molecules	Glycerolipids	Diradylglycerols	0	0	0.0608347	3.81542e-06	0.000276077
C34:3 PC plasmalogen	678	3	21.1982	4.20853	5.03697	4.72967e-07	21.0379	4.8191	4.36552	1.2682e-05	2.4385	2	0.295451	13.3848	1.1042	0.179824	27.9875751868162	6.08982223908175	439	17.9972449452181	13.6484340348518	142	14.3226763662442	6.43794477245566	97	HILIC-pos	HMDB11211*	Lipids and lipid-like molecules	Glycerophospholipids	Glycerophosphocholines	0.00624512		0.0389678	1.21682e-05	0.000276077
C48:1 TAG	677	3	-8.56385	1.57544	-5.43586	5.45337e-08	-8.53239	1.98141	-4.30621	1.66075e-05	2.78271	2	0.248738	3.43986	1.17956	0.281276	-10.7317234432849	2.19470316500909	438	-10.7005315196515	5.54488870053276	142	-5.37173287429876	2.47866897494168	97	C8-pos	HMDB05359*	Lipids and lipid-like molecules	Glycerolipids	Triradylcglycerols	0	0	0.0496027	2.57217e-06	0.000348143
C41:0 TAG	666	3	-5.41324	1.26782	-4.26973	1.95706e-05	-5.41324	1.26782	-4.26973	1.95706e-05	1.05361	2	0.59049	0	1	0	-5.0140503015095	1.35611121074908	427	-4.74600037973853	6.71192740671566	142	-9.54075991900456	4.2190682790924	97	C8-pos					0.0103011		0.159219	0.00023568	0.000395606
C18:1 SM	678	3	14.7932	3.5962	4.11355	3.89619e-05	14.7932	3.5962	4.11355	3.89619e-05	1.15268	2	0.561951	0	1	0	17.9279403645706	5.42122125279887	439	3.8990140804753	12.2895338006275	142	13.8516486007409	5.22160208640465	97	HILIC-pos	HMDB12101*	Lipids and lipid-like molecules	Sphingolipids	Phosphosphingolipids	0.00624512		0.0361406	0.000432401	0.000760428
C52:3 TAG	677	3	-25.4311	6.28476	-4.04648	5.1994e-05	-25.4311	6.28476	-4.04648	5.1994e-05	1.425	2	0.490416	0	1	0	-32.3967534417975	8.78697754840345	438	-23.5131577169001	17.0215606436185	142	-16.0538093079288	10.5912798154287	97	C8-pos	HMDB05384*	Lipids and lipid-like molecules	Glycerolipids	Triradylcglycerols	0	0	0.0455631	0.000565935	0.00094081
C50:0 TAG	677	3	-9.49993	1.68294	-5.64483	1.65344e-08	-9.22235	2.28007	-4.04477	5.23735e-05	3.15547	2	0.206442	5.78746	1.25608	0.36618	-12.144876340968	2.29128294336631	438	-8.91714353550087	5.50610794249056	142	-5.76114337738177	2.77768396450926	97	C8-pos	HMDB05357*	Lipids and lipid-like molecules	Glycerolipids	Triradylcglycerols	0	0	0.0459542	1.03983e-06	0.00094081
C49:3 TAG	677	3	-11.1112	2.74953	-4.04115	5.31907e-05	-11.1112	2.74953	-4.04115	5.31907e-05	1.77831	2	0.411003	0	1	0	-14.1936990792701	3.59359742791909	438	-7.17523264530554	8.0984720151023	142	-6.59845574156197	5.02558309397848	97	C8-pos	HMDB42103*	Lipids and lipid-like molecules	Glycerolipids	Triradylcglycerols	0	0	0.0412843	0.000568036	0.00094081
C46:0 TAG	677	3	-6.22197	1.24318	-5.00487	5.59003e-07	-6.16681	1.53646	-4.01365	5.97863e-05	2.64154	2	0.266929	1.83599	1.14925	0.242867	-7.72837537445265	1.66743412258374	438	-8.55661676047986	5.06304748192815	142	-3.67371701335798	2.00660007474243	97	C8-pos	HMDB10411*	Lipids and lipid-like molecules	Glycerolipids	Triradylcglycerols	0	0	0.0697249	1.31832e-05	0.00102543
C14:2 carnitine	678	3	9.2957	2.337	3.97762	6.96086e-05	9.2957	2.337	3.97762	6.96086e-05	0.297148	2	0.861936	0	1	0	10.151035928815	3.6760714474659	439	5.90495298424134	6.88904040708514	142	9.38829414976166	3.37048997008969	97	HILIC-pos	HMDB13331	Organic acids and derivatives	Hydroxy acids and derivatives	Beta hydroxy acids and derivatives	0.00624512		0.088149	0.000729601	0.00115878
oleate	678	3	25.0357	6.33383	3.9527	7.72757e-05	25.0357	6.33383	3.9527	7.72757e-05	0.132782	2	0.935765	0	1	0	27.0968961856434	8.58907453284104	439	23.767982136009	17.43644432485	142	22.0947464260266	11.1231813460751	97	C18-neg	HMDB00207	Lipids and lipid-like molecules	Fatty Acyls	Fatty acids and conjugates	0	0	0.0657712	0.000795237	0.00124966
C16:1 SM	678	3	16.2755	4.15527	3.91685	8.97154e-05	16.2755	4.15527	3.91685	8.97154e-05	1.91105	2	0.384611	0	1	0	22.6864124823187	6.27558177038222	439	14.6348342828093	15.6622037734802	142	10.78855409696	5.92887544306505	97	HILIC-pos					0.00624512		0.0362447	0.000890858	0.00141052
diacetylspermine	678	3	8.63468	2.21773	3.89347	9.88185e-05	8.63468	2.21773	3.89347	9.88185e-05	1.79166	2	0.408268	0	1	0	9.83025841739204	2.99760974710492	439	1.03616231751065	6.09516638279473	142	9.73238065489923	3.91884817499648	97	HILIC-pos	HMDB41876				0.00624512		0.131907	0.000964332	0.00151166
C18:1 LPC plasmalogen_minor	572	2	6.85582	1.76579	3.88258	0.000103352	6.85582	1.76579	3.88258	0.000103352	0.319753	1	0.571756	0	1	0	7.05579712099259	1.80085310007124	430	1.87016543179484	8.99196636266689	142				HILIC-pos	HMDB13122*	Lipids and lipid-like molecules	Glycerophospholipids	Glycerophosphocholines	0.028103		0.643771	0.000991478	0.0015394
C36:1 PE	677	3	-12.337	2.49381	-4.94707	7.53406e-07	-12.348	3.1885	-3.87267	0.000107648	2.915	2	0.232817	9.86996	1.20727	0.313895	-14.4923374654872	3.38178808240473	438	-18.596882252278	7.2202761405193	142	-6.64180092409455	4.2964094367671	97	C8-pos	HMDB08993*	Lipids and lipid-like molecules	Glycerophospholipids	Glycerophosphoethanolamines	0	0	0.0498556	1.70571e-05	0.00156228
C45:3 TAG	654	3	-4.01666	1.0421	-3.8544	0.000116013	-4.01666	1.0421	-3.8544	0.000116013	1.5703	2	0.456052	0	1	0	-4.43877615428591	1.2225126833267	415	-0.0663090400460735	3.32050279089066	142	-4.48766049528037	2.49193894738129	97	C8-pos					0.0388273		0.122538	0.00109439	0.00164159
C32:0 DAG	677	3	-11.4222	2.48857	-4.58988	4.43493e-06	-11.3695	2.95887	-3.8425	0.000121785	2.53792	2	0.281123	5.94569	1.12648	0.211954	-15.5736586897143	3.6227889414336	438	-9.7520695077744	9.6063257668443	142	-7.41642719098465	3.66509640664101	97	C8-pos	HMDB07098*	Lipids and lipid-like molecules	Glycerolipids	Diradylglycerols	0	0	0.0498202	6.9727e-05	0.00168123
C46:3 TAG	677	3	-7.18046	1.51963	-4.72512	2.29979e-06	-7.04965	1.83931	-3.83276	0.000126713	2.65409	2	0.265261	2.61432	1.15197	0.246445	-9.74136353044772	2.18658136939965	438	-4.65095790392491	5.00414726734057	142	-4.81771054404363	2.33161299194227	97	C8-pos					0	0	0.0317654	3.94449e-05	0.00170761
C34:2 DAG	677	3	-9.23527	2.41709	-3.82083	0.000133005	-9.23527	2.41709	-3.82083	0.000133005	1.2781	2	0.527794	0	1	0	-12.1740284426814	3.58425593070569	438	-5.45591278915835	7.05639827697132	142	-7.14834415837919	3.69504204134847	97	C8-pos	HMDB07103*	Lipids and lipid-like molecules	Fatty Acyls	Lineolic acids and derivatives	0	0	0.0487188	0.00123411	0.00174227
linoleate	678	3	18.5751	4.86723	3.81635	0.000135441	18.5751	4.86723	3.81635	0.000135441	0.830527	2	0.660166	0	1	0	21.9785610124273	6.42358124680313	439	18.8676495383028	13.9530635548455	142	12.0341944953897	8.82490505382541	97	C18-neg	HMDB00673	Lipids and lipid-like molecules	Fatty Acyls	Lineolic acids and derivatives	0	0	0.0360236	0.00123645	0.00174227
C36:3 PC plasmalogen	677	3	15.4365	3.59041	4.29936	1.71289e-05	15.3644	4.0781	3.76754	0.000164862	2.42989	2	0.296727	9.3515	1.10224	0.176916	22.0080063044213	5.54157610245308	438	9.92519797933329	10.6889266470867	142	10.8648134963635	5.25175136531537	97	C8-pos	HMDB11244*				0	0	0.0371715	0.000210759	0.0020736
C52:2 TAG	677	3	-23.1164	4.5441	-5.08713	3.63526e-07	-22.7659	6.09815	-3.73325	0.000189026	3.14656	2	0.207364	41.423	1.2543	0.364385	-28.4686707280973	6.11639914101471	438	-30.3102045920232	13.3538167461544	142	-11.7177967989466	7.88342930746328	97	C8-pos	HMDB05369*	Lipids and lipid-like molecules	Glycerolipids	Triradylcglycerols	0	0	0.0390781	1.08293e-05	0.00232584
C52:1 TAG	677	3	-16.1086	2.5543	-6.30646	2.85494e-10	-15.7112	4.24767	-3.69879	0.000216629	4.48901	2	0.10598	29.1424	1.49817	0.554468	-20.1608514326049	3.41403032177952	438	-19.4229786148196	8.39321301384407	142	-8.70008922318078	4.33235446961958	97	C8-pos	HMDB05367*	Lipids and lipid-like molecules	Glycerolipids	Triradylcglycerols	0	0	0.0339215	5.79491e-08	0.00260877
glycine	678	3	15.7558	4.27492	3.68564	0.000228127	15.7558	4.27492	3.68564	0.000228127	0.00396544	2	0.998019	0	1	0	16.0358718307606	6.88647096125768	439	16.0034462066045	13.0468627164466	142	15.4906792339062	6.00209165900654	97	HILIC-pos	HMDB00123	Organic acids and derivatives	Carboxylic acids and derivatives	Amino acids, peptides, and analogues	0.00624512		0.0296803	0.00189882	0.00269
C8 carnitine	678	3	7.69792	2.24937	3.42226	0.000621023	7.69792	2.24937	3.42226	0.000621023	1.66039	2	0.435965	0	1	0	4.29528737902206	3.49556748311531	439	9.12461412759732	5.5474183293941	142	10.4841292385893	3.46464627244544	97	HILIC-pos	HMDB00791	Lipids and lipid-like molecules	Fatty Acyls	Fatty acid esters	0.00624512		0.0473718	0.00462499	0.00717345
SDMA	678	3	15.4855	4.59939	3.36687	0.000760267	15.4855	4.59939	3.36687	0.000760267	0.825465	2	0.661839	0	1	0	17.9368835489387	7.96400011573151	439	-0.906965946073989	19.1921334843659	142	15.6889071808147	5.89357620220678	97	HILIC-pos	HMDB03334	Organic acids and derivatives	Carboxylic acids and derivatives	Amino acids, peptides, and analogues	0.00624512		0.0469415	0.00551681	0.00860622
C51:3 TAG	677	3	-11.6725	3.06693	-3.80592	0.00014128	-11.5457	3.45353	-3.34316	0.000828295	2.42719	2	0.297126	6.58057	1.10163	0.176003	-17.0843457073091	4.63399526407434	438	-7.34715415204748	8.18902516901816	142	-7.48993963725381	4.7227533374573	97	C8-pos	HMDB11701*	Lipids and lipid-like molecules	Glycerolipids	Triradylcglycerols	0	0	0.0591246	0.00126928	0.00916677
C38:5 DAG	677	3	-8.14951	2.44103	-3.33855	0.000842176	-8.14951	2.44103	-3.33855	0.000842176	1.18446	2	0.553093	0	1	0	-11.663300268607	4.1611623977547	438	-8.3041458873029	7.08067728744662	142	-5.86363186718681	3.33101704416081	97	C8-pos	HMDB07199*	Lipids and lipid-like molecules	Glycerolipids	Diradylglycerols	0	0	0.0379479	0.0059584	0.00916677
C18:2 carnitine	678	3	10.2815	3.15814	3.25557	0.00113165	10.2815	3.15814	3.25557	0.00113165	0.0630782	2	0.968953	0	1	0	10.632741947692	4.4127445533489	439	11.4776587648846	8.32664989551052	142	9.2582546524632	5.3850590097615	97	HILIC-pos	HMDB06469	Lipids and lipid-like molecules	Fatty Acyls	Fatty acid esters	0.00624512		0.100739	0.00784553	0.0119136
C16:1 SM	677	3	15.7766	4.84788	3.25432	0.00113663	15.7766	4.84788	3.25432	0.00113663	1.75329	2	0.416176	0	1	0	23.2335654847964	7.49249571605439	438	13.4365470809	15.0393101463183	142	9.7471066366163	7.01604162059087	97	C8-pos					0	0	0.0259347	0.00784553	0.0119136
5-dodecenoate	678	3	6.36895	1.97159	3.23035	0.00123637	6.36895	1.97159	3.23035	0.00123637	0.11096	2	0.946031	0	1	0	6.94113966328992	2.78812554135148	439	5.05971295187019	5.30103558817309	142	6.07854432450765	3.27860192656118	97	C18-neg	HMDB00529	Lipids and lipid-like molecules	Fatty Acyls	Fatty acids and conjugates	0	0	0.0445555	0.00843114	0.0127234
C10 carnitine	678	3	7.54905	2.199	3.43294	0.000597069	7.52906	2.35241	3.20057	0.00137154	2.2291	2	0.328063	1.81269	1.05572	0.102778	3.82486492646238	3.44306459942387	439	7.56074553438206	5.82552612130975	142	10.9241502014415	3.27952535865093	97	HILIC-pos	HMDB00651	Lipids and lipid-like molecules	Fatty Acyls	Fatty acid esters	0.00624512		0.0595771	0.00450588	0.0138624
3-hydroxyhexanoate	678	3	11.0616	3.48784	3.17147	0.0015167	11.0616	3.48784	3.17147	0.0015167	1.83727	2	0.399062	0	1	0	16.0527640003706	5.13042455856885	439	9.81885249985229	11.9332112631624	142	6.19717154356264	5.18555526551873	97	C18-neg					0	0	0.0931087	0.0101057	0.01481
serine	678	3	17.0184	5.36638	3.17129	0.00151764	17.0184	5.36638	3.17129	0.00151764	1.21191	2	0.545554	0	1	0	24.0999221028792	8.75608985513395	439	19.0095839235915	16.8502652144495	142	11.5458352457339	7.42075252656562	97	HILIC-pos	HMDB00187	Organic acids and derivatives	Carboxylic acids and derivatives	Amino acids, peptides, and analogues	0.00624512		0.0386157	0.0101057	0.01481
alpha-linolenate	678	3	9.83811	3.1238	3.1494	0.00163606	9.83811	3.1238	3.1494	0.00163606	0.332261	2	0.846936	0	1	0	11.3576221716938	4.23078802373397	439	9.49822581824989	8.15798699374495	142	7.31213763567897	5.62672876405641	97	C18-neg	HMDB01388	Lipids and lipid-like molecules	Fatty Acyls	Lineolic acids and derivatives	0	0	0.0571036	0.0106438	0.0156951
C14:1 carnitine	678	3	8.92507	2.49226	3.58112	0.000342129	8.79304	2.83046	3.10657	0.00189271	2.44171	2	0.294978	4.57649	1.10492	0.180901	6.37886909424473	3.71735642611383	439	3.07028788736017	7.13324676255476	142	13.2644973565425	3.80756899615261	97	HILIC-pos	HMDB02014	Lipids and lipid-like molecules	Fatty Acyls	Fatty acid esters	0.00624512		0.0615961	0.00268951	0.0178546
C12:1 carnitine	678	3	8.20605	2.65032	3.09625	0.00195988	8.20605	2.65032	3.09625	0.00195988	0.777378	2	0.677945	0	1	0	6.0974371643334	4.23878424075832	439	4.98610395297715	8.24013185479419	142	10.4952740601043	3.72728019506903	97	HILIC-pos	HMDB13326	Organic acids and derivatives	Hydroxy acids and derivatives	Beta hydroxy acids and derivatives	0.00624512		0.05626	0.0120575	0.0181851
C18:2 SM	581	2	11.8094	3.83351	3.08058	0.00206599	11.8094	3.83351	3.08058	0.00206599	0.349858	1	0.554194	0	1	0	12.7832230327205	4.17208239098671	439	6.52965288363649	9.71461745062156	142				HILIC-pos					0.00624512		0.0796504	0.0125736	0.0188605
C56:3 TAG	677	3	-11.5558	2.59019	-4.46139	8.14316e-06	-11.5671	3.78692	-3.05448	0.00225448	3.85668	2	0.14539	20.512	1.38865	0.481419	-16.9846269265334	3.9340541098048	438	-11.7449557039376	7.06623081321979	142	-6.05124921322493	3.94019526661226	97	C8-pos	HMDB05410*	Lipids and lipid-like molecules	Glycerolipids	Triradylcglycerols	0.00158479		0.0366219	0.000112415	0.0202141
C54:2 TAG	677	3	-20.1432	3.21302	-6.26923	3.62838e-10	-19.6417	6.44717	-3.04657	0.00231472	6.71151	2	0.034883	84.3176	1.83187	0.702005	-26.9525008142975	4.41964280761565	438	-23.6307590722559	9.77944929879128	142	-9.20849217824681	5.328866965567	97	C8-pos	HMDB05403*	Lipids and lipid-like molecules	Glycerolipids	Triradylcglycerols	0	0	0.0356186	5.79491e-08	0.0202141
C36:2 DAG	677	3	-11.0257	2.49758	-4.41455	1.0122e-05	-11.0041	3.62134	-3.03868	0.00237614	3.73081	2	0.154834	18.0766	1.3658	0.463923	-15.6113556984284	3.65596519288548	438	-12.6059588797683	7.19473757065378	142	-5.37996137413839	3.88732105419598	97	C8-pos	HMDB07218*	Lipids and lipid-like molecules	Glycerolipids	Diradylglycerols	0	0	0.029105	0.000136405	0.0202141
C36:2 PC plasmalogen	677	3	12.834	4.22721	3.03605	0.00239698	12.834	4.22721	3.03605	0.00239698	1.24557	2	0.536447	0	1	0	18.402661385431	6.75042529690396	438	5.51261135287343	11.8200254806027	142	10.2352566671069	6.10172687192015	97	C8-pos	HMDB11243*	Lipids and lipid-like molecules	Glycerophospholipids	Glycerophosphocholines	0	0	0.0329794	0.0144329	0.0202141
C54:3 TAG	677	3	-21.5004	5.06639	-4.24373	2.19833e-05	-20.9174	6.89623	-3.03316	0.00242007	3.35734	2	0.186622	57.9214	1.29564	0.404291	-30.2457235745734	7.22386296426612	438	-21.0832563604763	13.6919087112984	142	-10.0657985539296	8.31563443246961	97	C8-pos	HMDB05405*	Lipids and lipid-like molecules	Glycerolipids	Triradylcglycerols	0	0	0.0431811	0.00025393	0.0202141
imidazolelactate	565	2	-11.6775	3.85129	-3.0321	0.00242855	-11.6775	3.85129	-3.0321	0.00242855	0.073875	1	0.785776	0	1	0	-12.2694741896751	4.42443933505976	423	-9.8264400470492	7.82400583238295	142				HILIC-neg	HMDB02320	Organoheterocyclic compounds	Azoles	Imidazoles	0.000801925		0.332116	0.0144691	0.0202141
C34:1 PC plasmalogen	677	3	18.2251	5.01627	3.6332	0.000279923	17.9821	6.00986	2.99211	0.00277059	2.63847	2	0.26734	27.3705	1.14858	0.241985	27.8254078319337	8.08474710217572	438	4.28651304927335	14.9242758196205	142	14.000209438011	7.07954019802435	97	C8-pos	HMDB11208*	Lipids and lipid-like molecules	Glycerophospholipids	Glycerophosphocholines	0	0	0.0308166	0.0022315	0.0227269
C49:2 TAG	677	3	-8.81827	2.0419	-4.31866	1.56977e-05	-8.58851	2.89226	-2.96948	0.00298301	3.56137	2	0.168523	10.98	1.33442	0.438418	-12.2503686957945	2.87465723033137	438	-9.44047924098284	5.7605873113321	142	-3.9244827213277	3.35769167970016	97	C8-pos	HMDB11706*	Lipids and lipid-like molecules	Glycerolipids	Triradylcglycerols	0.00158479		0.0612054	0.000198303	0.0238758
C12 carnitine	678	3	7.14793	2.40813	2.96825	0.00299502	7.14793	2.40813	2.96825	0.00299502	0.532738	2	0.766156	0	1	0	5.41894929292013	3.80383300355752	439	5.62525558598965	6.91876986751171	142	8.98330478713132	3.48286793410994	97	HILIC-pos	HMDB02250	Lipids and lipid-like molecules	Fatty Acyls	Fatty acid esters	0.00624512		0.0554102	0.0174761	0.0238758
C48:4 TAG	677	3	-7.48535	1.73364	-4.3177	1.57662e-05	-7.37221	2.52178	-2.92342	0.00346214	3.62419	2	0.163312	8.43646	1.34614	0.448152	-11.3402462911369	2.66637924038649	438	-4.36271068102777	5.66584032848678	142	-4.72030904600218	2.49288134640012	97	C8-pos					0	0	0.0280302	0.000198303	0.0271812
palmitoleate	678	3	7.91114	2.70974	2.91952	0.00350571	7.91114	2.70974	2.91952	0.00350571	0.392641	2	0.821749	0	1	0	8.56271698224913	3.5564515378055	439	10.5844545414646	7.64118405150132	142	5.4787109685001	4.99992554636387	97	C18-neg	HMDB03229	Lipids and lipid-like molecules	Fatty Acyls	Fatty acids and conjugates	0	0	0.0358559	0.0196458	0.0271812
palmitate	678	3	22.1243	7.11139	3.1111	0.00186392	22.1668	7.68505	2.8844	0.00392154	2.22733	2	0.328353	20.095	1.0553	0.102065	28.6882137902808	9.89992315047638	439	39.2257737745658	23.3406151903706	142	9.40747991482078	11.3702190476538	97	C18-neg	HMDB00220	Lipids and lipid-like molecules	Fatty Acyls	Fatty acids and conjugates	0	0	0.0840801	0.0118537	0.0299945
C24:0 LPC	678	3	9.08054	3.15653	2.87674	0.00401802	9.08054	3.15653	2.87674	0.00401802	1.3244	2	0.515714	0	1	0	5.93307015277439	5.01413355490253	439	17.9271037649657	9.21668287111382	142	9.51169527539847	4.5259768900567	97	HILIC-pos	HMDB10405	Lipids and lipid-like molecules	Glycerophospholipids	Glycerophosphocholines	0.00624512		0.113307	0.022296	0.0302289
C36:2 PE	677	3	-7.55951	2.63254	-2.87157	0.0040844	-7.55951	2.63254	-2.87157	0.0040844	1.60057	2	0.4492	0	1	0	-10.6629969738626	3.68118594769972	438	-6.96255364319978	7.89896838412602	142	-3.53086195459128	4.28458194582719	97	C8-pos	HMDB08994*	Lipids and lipid-like molecules	Glycerophospholipids	Glycerophosphoethanolamines	0	0	0.0456817	0.0224444	0.0302289
C56:2 TAG	677	3	-11.5097	1.99646	-5.76508	8.16207e-09	-11.0736	3.85918	-2.86941	0.00411241	6.45071	2	0.0397417	29.8453	1.79593	0.689957	-16.5375684380012	2.87352468420971	438	-10.5159709898997	5.77878123433649	142	-5.70869621681916	3.16489014949712	97	C8-pos	HMDB05404*	Lipids and lipid-like molecules	Glycerolipids	Triradylcglycerols	0.00158479		0.0259916	7.69955e-07	0.0302289
histidine	678	3	14.0206	4.92038	2.8495	0.0043788	14.0206	4.92038	2.8495	0.0043788	0.844828	2	0.655463	0	1	0	17.1011877246064	9.79970389484418	439	-6.62635278241117	23.9136627360447	142	14.1588026216384	5.8577392820522	97	HILIC-pos	HMDB00177	Organic acids and derivatives	Carboxylic acids and derivatives	Amino acids, peptides, and analogues	0.00624512		0.0317207	0.0236038	0.0317743
warfarin	671	3	3.73882	1.31464	2.84398	0.00445536	3.73882	1.31464	2.84398	0.00445536	0.482379	2	0.785693	0	1	0	3.72051627744346	1.49956279745023	432	-8.91163658463837	18.5167609461987	142	4.08261734732886	2.76301115624772	97	C18-neg	HMDB01935	Phenylpropanoids and polyketides	Coumarins and derivatives	Hydroxycoumarins	0.00631912		0.0518621	0.0237899	0.0318667
3-hydroxydecanoate	678	3	8.40037	2.96027	2.83771	0.00454384	8.40037	2.96027	2.83771	0.00454384	1.26552	2	0.531125	0	1	0	9.72813768711983	4.60488372229368	439	-1.92484354818622	9.66402031379518	142	9.25268665313236	4.21645481072291	97	C18-neg	HMDB02203	Organic acids and derivatives	Hydroxy acids and derivatives	Medium-chain hydroxy acids and derivatives	0	0	0.0383601	0.02379	0.0318667
C18:1 carnitine	678	3	14.4723	3.96661	3.64854	0.000263738	14.1433	4.98609	2.83655	0.00456043	2.92335	2	0.231847	23.981	1.209	0.315854	10.6996204149103	5.79186778701541	439	4.32301029946932	10.7330415236763	142	22.4739581919695	6.31624068503055	97	HILIC-pos	HMDB05065	Lipids and lipid-like molecules	Fatty Acyls	Fatty acid esters	0.00624512		0.0582061	0.00214463	0.0318667
C52:0 TAG	677	3	-10.1977	1.67876	-6.07457	1.24322e-09	-10.0374	3.54647	-2.83025	0.00465119	7.43877	2	0.0242489	26.43	1.92857	0.731138	-14.2451176863049	2.35915549059053	438	-11.7271071313412	5.25086724417135	142	-4.56241362634354	2.68329438109072	97	C8-pos	HMDB05365*	Lipids and lipid-like molecules	Glycerolipids	Triradylcglycerols	0	0	0.0346466	1.40733e-07	0.0320918
C4-OH carnitine	678	3	6.10913	2.16138	2.8265	0.00470604	6.10913	2.16138	2.8265	0.00470604	0.894472	2	0.639393	0	1	0	8.20402321032729	3.11193355127586	439	3.29041880832567	6.97282763033609	142	4.35422277764845	3.3290414158856	97	HILIC-pos	HMDB13127	Organic acids and derivatives	Hydroxy acids and derivatives	Beta hydroxy acids and derivatives	0.00702576		0.0695093	0.0242147	0.0320918
C42:11 PE plasmalogen	568	2	9.38207	3.33976	2.80921	0.00496638	9.38207	3.33976	2.80921	0.00496638	0.305411	1	0.58051	0	1	0	8.38124233735391	3.79916509076484	434	12.7858063048799	7.00627700952931	134				C8-pos					0.0213946		0.123301	0.025324	0.0334639
C54:1 TAG	677	3	-12.239	1.8489	-6.61961	3.60151e-11	-11.9448	4.28487	-2.78766	0.00530905	9.03608	2	0.0109104	41.215	2.12557	0.778665	-17.3461683438559	2.61564657754618	438	-13.1403629199364	5.67977382884741	142	-5.52637848202644	2.94411584613418	97	C8-pos	HMDB05395*	Lipids and lipid-like molecules	Glycerolipids	Triradylcglycerols	0	0	0.0302478	2.03845e-08	0.035352
propionate	565	2	-24.0126	6.46498	-3.71426	0.000203798	-26.3268	9.46192	-2.7824	0.00539587	1.48014	1	0.223753	73.1554	1.21661	0.324387	-20.5279081554711	7.07106623728255	423	-41.76554676116	15.9601557261538	142				HILIC-neg	HMDB00237	Organic acids and derivatives	Carboxylic acids and derivatives	Carboxylic acids	0	0	0.101093	0.00177461	0.0354022
C36:3 DAG	677	3	-7.90686	2.84792	-2.77636	0.00549716	-7.90686	2.84792	-2.77636	0.00549716	1.04574	2	0.592816	0	1	0	-11.0358883035069	4.31073281271231	438	-3.28557471797906	7.61572924501182	142	-6.20871324165561	4.3752701603202	97	C8-pos	HMDB07219*	Lipids and lipid-like molecules	Fatty Acyls	Lineolic acids and derivatives	0	0	0.0316184	0.0275345	0.0354022
C36:1 DAG	677	3	-10.7657	1.88719	-5.70461	1.16607e-08	-10.7034	3.85579	-2.77594	0.00550423	7.18304	2	0.0275564	31.0724	1.89513	0.721566	-15.6367534829906	2.74807702973555	438	-11.8622036895448	5.54065085617704	142	-4.8867432680932	2.93874070429248	97	C8-pos	HMDB07216*	Lipids and lipid-like molecules	Glycerolipids	Diradylglycerols	0	0	0.0307821	9.42847e-07	0.0354022
adonitol	565	2	-24.1268	8.79696	-2.74262	0.00609505	-24.1268	8.79696	-2.74262	0.00609505	0.354756	1	0.551433	0	1	0	-28.335845952746	11.2839000284733	423	-17.6043655012521	14.0465025928154	142				HILIC-neg	HMDB00508	Organic oxygen compounds	Organooxygen compounds	Carbohydrates and carbohydrate conjugates	0	0	0.0566326	0.0299983	0.0387618
eicosanedioate	678	3	-7.81973	2.88652	-2.70905	0.00674755	-7.81973	2.88652	-2.70905	0.00674755	0.996842	2	0.607489	0	1	0	-10.7585010581579	4.23091747760654	439	-6.94842854637241	6.76746183854939	142	-4.39005917268658	4.8609690369369	97	C18-neg					0	0	0.169786	0.0329234	0.0424346
C18:0 SM	678	3	11.0582	4.13402	2.67494	0.00747437	11.0582	4.13402	2.67494	0.00747437	0.816278	2	0.664887	0	1	0	13.4185877377228	6.36775214801594	439	-1.85081780900175	15.6800673880468	142	10.8666755668967	5.79440485066621	97	HILIC-pos	HMDB01348*	Lipids and lipid-like molecules	Sphingolipids	Phosphosphingolipids	0.00624512		0.033801	0.0361581	0.0464889
ribonate lactone	607	3	-4.9448	1.85579	-2.66452	0.00770988	-4.9448	1.85579	-2.66452	0.00770988	1.67616	2	0.43254	0	1	0	-2.30999595998987	2.75555680736094	384	-7.388598925836	5.31970486936956	137	-7.05822611903615	2.84754384322462	86	HILIC-neg	HMDB01900	Organic oxygen compounds	Organooxygen compounds	Carbohydrates and carbohydrate conjugates	0.0665597		0.169235	0.0369813	0.0474325
C34:3 DAG	677	3	-6.6219	1.7887	-3.70208	0.00021384	-6.46758	2.44846	-2.64149	0.00825425	3.54078	2	0.170267	7.8626	1.33056	0.435152	-10.8136687636578	3.21364540655242	438	-1.31327785270169	3.94383143963258	142	-6.19546118466417	2.56974065261828	97	C8-pos	HMDB07132*	Lipids and lipid-like molecules	Fatty Acyls	Lineolic acids and derivatives	0	0	0.078667	0.00183174	0.0502356
cholate	677	3	-2.54067	0.963183	-2.63779	0.00834484	-2.54067	0.963183	-2.63779	0.00834484	1.49712	2	0.473048	0	1	0	-1.49969500616493	1.34260421870656	438	-4.70433285796086	2.5013329928676	142	-3.17833476820625	1.6590312034022	97	C18-neg	HMDB00619	Lipids and lipid-like molecules	Steroids and steroid derivatives	Bile acids, alcohols and derivatives	0.00157978		0.0480705	0.0393598	0.0502466
C16:0 SM	678	3	17.1875	4.64709	3.69855	0.000216831	17.3901	6.61652	2.62828	0.00858177	3.28301	2	0.193689	50.961	1.28121	0.390802	27.0623172657614	7.16664511383916	439	11.6234641300228	20.0793942610999	142	9.86015282781596	6.40767622620225	97	HILIC-pos	HMDB10169*	Lipids and lipid-like molecules	Sphingolipids	Phosphosphingolipids	0.00624512		0.0342002	0.00183174	0.0511293
C56:4 TAG	677	3	-10.0475	3.8306	-2.62296	0.00871692	-10.0475	3.8306	-2.62296	0.00871692	1.84683	2	0.397161	0	1	0	-16.1830995206254	6.24424999963909	438	-11.7311079635399	10.9833582030289	142	-5.04021971737974	5.4063233582942	97	C8-pos	HMDB05398*	Lipids and lipid-like molecules	Glycerolipids	Triradylcglycerols	0	0	0.0381288	0.0407556	0.0512596
C20:1 LPC	678	3	7.75648	2.96013	2.62032	0.00878478	7.75648	2.96013	2.62032	0.00878478	1.21916	2	0.543579	0	1	0	12.5029179240324	5.44928113056696	439	3.42639607103226	7.13119466831165	142	6.52763884868499	4.05606067931241	97	HILIC-pos	HMDB10391*	Lipids and lipid-like molecules	Glycerophospholipids	Glycerophosphocholines	0.00624512		0.0897533	0.0407556	0.0512596
C50:5 TAG	677	3	-8.75457	2.21932	-3.94472	7.98949e-05	-8.55486	3.3647	-2.54253	0.0110052	3.89373	2	0.142721	16.1551	1.3953	0.486354	-13.8644710140739	3.41380807013567	438	-4.24391200860792	7.31563411643447	142	-5.16022628148479	3.18563999129803	97	C8-pos	HMDB10471*	Lipids and lipid-like molecules	Glycerolipids	Triradylcglycerols	0.000792393		0.0253791	0.000807509	0.0635607
xanthurenate	519	3	-4.40258	1.73703	-2.53455	0.0112592	-4.40258	1.73703	-2.53455	0.0112592	1.71388	2	0.42446	0	1	0	-4.53191243409107	2.65693269537452	297	-13.6355089294701	7.49515692979408	142	-3.34032637124374	2.41143963299287	80	HILIC-neg	HMDB00881	Organoheterocyclic compounds	Quinolines and derivatives	Quinoline carboxylic acids	0.1668		0.373158	0.0504304	0.0640466
chenodeoxycholate	678	3	-2.18468	0.862555	-2.5328	0.0113157	-2.18468	0.862555	-2.5328	0.0113157	0.136767	2	0.933902	0	1	0	-2.44941964628743	1.29411335324014	439	-1.45970217356334	2.37199552460741	142	-2.13333081646933	1.32541873772712	97	C18-neg	HMDB00518	Lipids and lipid-like molecules	Steroids and steroid derivatives	Bile acids, alcohols and derivatives	0	0	0.0553413	0.0504304	0.0640466
10-heptadecenoate	559	2	7.79477	3.11041	2.50603	0.0122096	7.79477	3.11041	2.50603	0.0122096	0.268297	1	0.604476	0	1	0	6.32161525291508	4.21466006640979	422	9.55675814896302	4.60935736494493	137				HILIC-neg	HMDB60038	Lipids and lipid-like molecules	Fatty Acyls	Fatty acids and conjugates	0.010425		0.0993716	0.053571	0.0684224
eicosenoate	678	3	9.30431	3.722	2.49982	0.0124257	9.30431	3.722	2.49982	0.0124257	0.996595	2	0.607564	0	1	0	11.9515152844764	5.07021974618007	439	12.2795796867979	10.9951316897535	142	4.20365371990508	6.32282238651479	97	C18-neg	HMDB02231	Lipids and lipid-like molecules	Fatty Acyls	Fatty acids and conjugates	0	0	0.0544086	0.0540997	0.0689507
C53:2 TAG	677	3	-17.2585	3.41836	-5.04877	4.44671e-07	-16.7735	6.75599	-2.48276	0.0130369	6.76153	2	0.0340214	93.4	1.83869	0.704209	-25.8444240933274	4.93046951063129	438	-17.5708636461663	9.82230824970843	142	-6.79903932919433	5.41712643505642	97	C8-pos	HMDB42196*	Lipids and lipid-like molecules	Glycerolipids	Triradylcglycerols	0	0	0.0429454	1.21682e-05	0.0710609
C18:1 CE	677	3	29.5586	6.56064	4.50545	6.62331e-06	28.0697	11.3083	2.48221	0.0130571	5.25905	2	0.0721129	232.328	1.62158	0.619703	47.7334638421552	10.4015779217305	438	10.6432475762695	18.0035582870687	142	19.5057716566034	9.57599082973296	97	C8-pos	HMDB00918*	Lipids and lipid-like molecules	Steroids and steroid derivatives	Steroid esters	0	0	0.0383674	9.61229e-05	0.0710609
10-heptadecenoate	678	3	8.11315	3.27537	2.47702	0.0132486	8.11315	3.27537	2.47702	0.0132486	0.0962724	2	0.953004	0	1	0	8.93989494469887	4.55676187325002	439	8.60946419700683	9.47711289763729	142	6.77638657362885	5.42969075432534	97	C18-neg	HMDB60038	Lipids and lipid-like molecules	Fatty Acyls	Fatty acids and conjugates	0	0	0.0627443	0.0559338	0.0714163
3-hydroxyoctanoate	678	3	7.68597	3.12052	2.46304	0.0137764	7.68597	3.12052	2.46304	0.0137764	1.90222	2	0.386313	0	1	0	12.6102067688812	5.09781566797209	439	-1.82327310615679	10.9761101378472	142	5.70879521345715	4.2290165708545	97	C18-neg	HMDB01954	Organic acids and derivatives	Hydroxy acids and derivatives	Medium-chain hydroxy acids and derivatives	0	0	0.033201	0.0570913	0.0730982
C38:3 PE plasmalogen	677	3	6.78175	2.75464	2.46194	0.0138189	6.78175	2.75464	2.46194	0.0138189	1.75933	2	0.414922	0	1	0	11.9057318177418	4.74964136296705	438	3.80876884251846	6.05605404237679	142	4.35494431684126	4.07595201657785	97	C8-pos	HMDB11384*	Lipids and lipid-like molecules	Glycerophospholipids	Glycerophosphoethanolamines	0	0	0.0705588	0.0570913	0.0730982
C46:4 TAG	677	3	-5.25218	1.23449	-4.25454	2.09475e-05	-5.0623	2.06375	-2.45295	0.0141688	4.97597	2	0.0830772	7.49262	1.57733	0.598068	-8.67633509289761	1.98213465707272	438	-2.15211607417575	3.33066781190844	142	-3.35150969823802	1.79168033331257	97	C8-pos					0.000792393		0.0401593	0.000247006	0.0742551
isovalerate	558	2	-11.7587	4.86369	-2.41765	0.0156209	-11.7587	4.86369	-2.41765	0.0156209	0.000667313	1	0.979391	0	1	0	-11.8274830174026	5.54464401417445	418	-11.5291773583963	10.1295096741918	140				HILIC-neg	HMDB00718	Lipids and lipid-like molecules	Fatty Acyls	Fatty acids and conjugates	0.0096231		0.216834	0.0628237	0.0805285
C6 carnitine	678	3	6.1303	2.53636	2.41697	0.0156504	6.1303	2.53636	2.41697	0.0156504	1.17152	2	0.556682	0	1	0	3.15792620436565	3.99290154062868	439	5.47739765000497	6.32771565567658	142	9.12289181994979	3.84195635528402	97	HILIC-pos	HMDB00705	Lipids and lipid-like molecules	Fatty Acyls	Fatty acid esters	0.00624512		0.0544996	0.0628237	0.0805285
C52:6 TAG	677	3	-7.88498	2.69995	-2.92041	0.00349568	-7.90134	3.28941	-2.40205	0.0163033	2.66309	2	0.264069	8.48394	1.15393	0.248993	-13.3370136337477	4.3078212040095	438	-3.04025839878675	9.02104605882128	142	-4.58568961929075	3.75283482708214	97	C8-pos	HMDB05436*	Lipids and lipid-like molecules	Glycerolipids	Triradylcglycerols	0	0	0.024502	0.0196458	0.0831322
C34:3 PC	678	3	11.3702	4.75475	2.39134	0.016787	11.3702	4.75475	2.39134	0.016787	0.690667	2	0.707984	0	1	0	14.273225464675	7.44801161590379	439	21.2175497212562	19.0058126232484	142	7.97425555118236	6.53194961418098	97	HILIC-pos	HMDB08006*	Lipids and lipid-like molecules	Glycerophospholipids	Glycerophosphocholines	0.00624512		0.0318034	0.0669116	0.0848344
glycodeoxycholate/glycochenodeoxycholate	678	3	-2.90246	1.22404	-2.3712	0.0177303	-2.90246	1.22404	-2.3712	0.0177303	0.103716	2	0.949464	0	1	0	-2.50613343006811	1.74506033508326	439	-3.12842976819172	3.79243876603209	142	-3.32703704021249	1.92621368057273	97	HILIC-pos	HMDB00631*	Lipids and lipid-like molecules	Steroids and steroid derivatives	Bile acids, alcohols and derivatives	0.00624512		0.0928208	0.0687354	0.0888086
C16:0 LPC_minor	536	2	3.95864	1.7084	2.31716	0.0204951	3.95864	1.7084	2.31716	0.0204951	0.0208033	1	0.885316	0	1	0	4.04282804712655	1.80537048589111	395	3.23746178796626	5.28384639168737	141				HILIC-pos	HMDB10382*	Lipids and lipid-like molecules	Glycerophospholipids	Glycerophosphocholines	0.0608899		0.76373	0.0783797	0.101756
C18:1 LPE	677	3	-7.26406	2.92598	-2.48261	0.0130424	-7.49048	3.26498	-2.29419	0.0217795	2.37714	2	0.304657	5.36728	1.09022	0.158653	-11.2667330825282	4.77468080853978	438	-12.7237980497276	7.94675464479346	142	-2.67546397097927	4.18470251914506	97	C8-pos	HMDB11506*	Lipids and lipid-like molecules	Glycerophospholipids	Glycerophosphoethanolamines	0.000792393		0.0372584	0.0555039	0.107193
C14 carnitine	678	3	7.03316	3.15697	2.22782	0.0258926	7.03316	3.15697	2.22782	0.0258926	1.77493	2	0.411698	0	1	0	2.54361657241327	4.86386769731802	439	6.14884947848753	8.61332096632226	142	11.556777511993	4.73582898637524	97	HILIC-pos	HMDB05066	Lipids and lipid-like molecules	Fatty Acyls	Fatty acid esters	0.00624512		0.0706961	0.0970546	0.126338
C2 carnitine	678	3	7.6425	3.44005	2.22163	0.0263086	7.6425	3.44005	2.22163	0.0263086	0.296906	2	0.862041	0	1	0	10.4956384309034	6.32128942652496	439	7.57083580267944	13.6916044267271	142	6.33078071107225	4.29765003271157	97	HILIC-pos	HMDB00201	Lipids and lipid-like molecules	Fatty Acyls	Fatty acid esters	0.00624512		0.0284226	0.0975701	0.12651
indoleacetate	678	3	-5.04167	2.27036	-2.22065	0.0263749	-5.04167	2.27036	-2.22065	0.0263749	1.5193	2	0.46783	0	1	0	-7.62096864397996	3.4361671101656	439	-8.39774415238436	8.02249609801815	142	-2.15600760770094	3.26559066056466	97	C18-neg	HMDB00197	Organoheterocyclic compounds	Indoles and derivatives	Indolyl carboxylic acids and derivatives	0	0	0.0856122	0.0975701	0.12651
C36:3 PE plasmalogen	678	3	7.26499	3.28178	2.21373	0.0268473	7.26499	3.28178	2.21373	0.0268473	0.0383476	2	0.981009	0	1	0	7.38991288828784	5.03644503903575	439	9.36675805447522	12.1588895163531	142	6.85477196258382	4.62931724145514	97	HILIC-pos	HMDB11441*	Lipids and lipid-like molecules	Glycerophospholipids	Glycerophosphoethanolamines	0.00624512		0.0386247	0.0986724	0.127694
C40:7 PE plasmalogen	678	3	8.57777	3.49292	2.45576	0.0140587	8.98374	4.08282	2.20038	0.0277802	2.36035	2	0.307225	9.10546	1.08636	0.152668	17.3472639918511	6.70610941402018	439	3.79678073907196	13.5983284725109	142	5.46391451674328	4.29062102563784	97	HILIC-pos	HMDB11394*	Lipids and lipid-like molecules	Glycerophospholipids	Glycerophosphoethanolamines	0.00624512		0.0372773	0.0576612	0.13103
9.10-diHOME	581	2	-14.1186	6.44572	-2.19038	0.0284965	-14.1186	6.44572	-2.19038	0.0284965	0.190932	1	0.662142	0	1	0	-15.4719410997488	7.15122624366467	439	-8.25707467605682	14.8826245096867	142				C18-neg	HMDB04704	Lipids and lipid-like molecules	Fatty Acyls	Fatty acids and conjugates	0	0	0.103956	0.103315	0.133298
10-nonadecenoate	678	3	7.44525	3.41934	2.17739	0.0294515	7.44525	3.41934	2.17739	0.0294515	0.587603	2	0.745425	0	1	0	9.95473899153455	4.88868442796711	439	7.38681035340244	9.97856215776107	142	4.34166782876233	5.45189246562714	97	C18-neg	HMDB13622	Lipids and lipid-like molecules	Fatty Acyls	Fatty acids and conjugates	0	0	0.0493279	0.105107	0.136636
glycodeoxycholate	673	3	-2.31203	0.969768	-2.3841	0.0171208	-2.40706	1.11221	-2.16422	0.0304476	2.53277	2	0.281849	0.803252	1.12534	0.21035	-1.2593720452521	1.58223874578824	435	-5.65097890375371	2.34945344727635	142	-1.92999423190782	1.43931113929046	96	C18-neg	HMDB00631	Lipids and lipid-like molecules	Steroids and steroid derivatives	Bile acids, alcohols and derivatives	0.00473934		0.0493702	0.0672942	0.140108
C36:3 PE	677	3	-4.88958	2.26297	-2.16069	0.0307192	-4.88958	2.26297	-2.16069	0.0307192	0.681805	2	0.711128	0	1	0	-6.28078185967671	3.17302534315065	438	-6.53824820179308	6.57693282683343	142	-2.46899918041991	3.70546033643849	97	C8-pos	HMDB09060*	Lipids and lipid-like molecules	Glycerophospholipids	Glycerophosphoethanolamines	0	0	0.0705101	0.108669	0.140219
C54:4 TAG	677	3	-10.7502	5.01659	-2.14292	0.0321195	-10.7502	5.01659	-2.14292	0.0321195	1.92517	2	0.381904	0	1	0	-16.4591816229784	6.72661760666071	438	-8.32278365736466	11.4312953258553	142	0.0284356614648687	10.008724128079	97	C8-pos	HMDB05370*	Lipids and lipid-like molecules	Glycerolipids	Triradylcglycerols	0	0	0.0418891	0.11222	0.145437
C20:0 SM	678	3	9.54013	4.45997	2.13906	0.032431	9.54013	4.45997	2.13906	0.032431	0.381986	2	0.826138	0	1	0	6.74626225203068	6.73072594185286	439	7.23834510657473	17.4582860180991	142	12.3181222600694	6.33489377661592	97	HILIC-pos	HMDB12102*	Lipids and lipid-like molecules	Sphingolipids	Phosphosphingolipids	0.00624512		0.0406681	0.112613	0.145682
hyodeoxycholate/ursodeoxycholate	676	3	-2.79458	1.33325	-2.09606	0.0360767	-2.79458	1.33325	-2.09606	0.0360767	0.549885	2	0.759616	0	1	0	-1.88895998506855	1.95512349027729	438	-4.85197008469024	3.76344745558838	142	-3.19248703309952	2.08353729758367	96	C18-neg	HMDB00733*	Lipids and lipid-like molecules	Steroids and steroid derivatives	Bile acids, alcohols and derivatives	0.000789889		0.0628751	0.122272	0.160783
C16:0 SM	677	3	18.3951	5.85297	3.14286	0.00167306	18.5926	8.94508	2.07852	0.0376612	4.02122	2	0.133907	118.626	1.41796	0.502639	33.3112025048056	9.47184389520111	438	10.7326179086323	17.6650273852283	142	8.84621679211446	8.2088625674401	97	C8-pos	HMDB10169	Lipids and lipid-like molecules	Sphingolipids	Phosphosphingolipids	0	0	0.034864	0.0107608	0.165854
N1-acetylspermidine	678	3	8.33126	4.01118	2.07701	0.0378007	8.33126	4.01118	2.07701	0.0378007	1.76003	2	0.414777	0	1	0	7.73715883048234	5.72934180142072	439	-5.45963899514141	12.254603406111	142	12.7234057651763	6.32089950766437	97	HILIC-pos	HMDB01276	Organic acids and derivatives	Carboximidic acids and derivatives	Carboximidic acids	0.00702576		0.0262374	0.126599	0.165854
heptadecanoate	678	3	9.87498	4.76772	2.07122	0.0383385	9.87498	4.76772	2.07122	0.0383385	0.138061	2	0.933298	0	1	0	11.7070045635439	7.03001671893125	439	9.94778728590023	16.0860323498271	142	7.99744770390904	7.0899421611699	97	C18-neg	HMDB02259	Lipids and lipid-like molecules	Fatty Acyls	Fatty acids and conjugates	0	0	0.0441412	0.127645	0.16692
C14:0 LPC	677	3	-5.91233	2.86113	-2.06643	0.0387876	-5.91233	2.86113	-2.06643	0.0387876	0.46533	2	0.792419	0	1	0	-8.13969198733416	4.34176562511802	438	-4.09755077775204	9.5592507227822	142	-4.22244416559288	4.14627681818647	97	C8-pos	HMDB10379	Lipids and lipid-like molecules	Glycerophospholipids	Glycerophosphocholines	0	0	0.0305569	0.128385	0.167586
glycochenodeoxycholate	678	3	-2.76615	1.34197	-2.06125	0.039279	-2.76615	1.34197	-2.06125	0.039279	0.885496	2	0.642269	0	1	0	-3.12056287076298	1.91499475873091	439	0.507634409938657	3.74753086988334	142	-3.41170748827899	2.17500348284243	97	C18-neg	HMDB00637	Lipids and lipid-like molecules	Steroids and steroid derivatives	Bile acids, alcohols and derivatives	0	0	0.0484087	0.129255	0.168424
C36:4 DAG	677	3	-4.41182	2.18421	-2.01987	0.0433965	-4.41182	2.18421	-2.01987	0.0433965	1.9947	2	0.368856	0	1	0	-6.58351593252218	3.4867016480646	438	2.02400253370163	5.15086581909235	142	-5.12492252934616	3.33960472982009	97	C8-pos	HMDB07248*	Lipids and lipid-like molecules	Fatty Acyls	Lineolic acids and derivatives	0	0	0.0504304	0.140357	0.18468
C38:7 PE plasmalogen	678	3	8.02369	3.66687	2.18816	0.028658	8.39784	4.19797	2.00045	0.0454514	2.37342	2	0.305223	9.35086	1.08936	0.157335	15.9988561685396	6.45445534357703	439	8.30635674425307	12.642770691944	142	3.64385206479212	4.76125775031996	97	HILIC-pos	HMDB11420*	Lipids and lipid-like molecules	Glycerophospholipids	Glycerophosphoethanolamines	0.00624512		0.039412	0.103315	0.191981
C54:5 TAG	677	3	-7.42667	3.7655	-1.97229	0.0485764	-7.42667	3.7655	-1.97229	0.0485764	1.16218	2	0.55929	0	1	0	-10.9286894685082	5.570457303524	438	0.781488580524204	9.47837452949493	142	-6.63552052507185	6.06686128725829	97	C8-pos	HMDB05385*	Lipids and lipid-like molecules	Glycerolipids	Triradylcglycerols	0	0	0.0461663	0.156217	0.202916
C22:0 SM	678	3	9.32383	4.73639	1.96855	0.0490048	9.32383	4.73639	1.96855	0.0490048	0.419435	2	0.810813	0	1	0	6.41927961617409	7.29889214636519	439	4.42649601371075	19.3804876596873	142	12.2430516303119	6.57339867648151	97	HILIC-pos	HMDB12103*	Lipids and lipid-like molecules	Sphingolipids	Phosphosphingolipids	0.00624512		0.0385648	0.156705	0.202916
pyruvate	662	3	-7.64166	2.46704	-3.0975	0.0019516	-11.2841	5.73765	-1.96668	0.0492204	8.07026	2	0.0176833	71.6176	2.00876	0.752177	-15.7302430035077	4.76959425111914	423	-19.6513242519162	7.89604925402044	142	-2.38618306949545	3.0963052636001	97	HILIC-neg	HMDB00243	Organic acids and derivatives	Keto acids and derivatives	Alpha-keto acids and derivatives	0.000801925		0.111022	0.0120575	0.202916
C18:2 CE	677	3	21.0505	6.27805	3.35304	0.000799303	22.3182	11.3609	1.96448	0.0494741	5.08962	2	0.0784878	226.977	1.59525	0.607044	42.0823759386553	11.2567983450787	438	8.60849332950589	20.9152481477543	142	11.9986709934178	8.11265928678136	97	C8-pos	HMDB00610*	Lipids and lipid-like molecules	Steroids and steroid derivatives	Steroid esters	0	0	0.0393045	0.00572665	0.202916
C50:6 TAG	677	3	-6.03795	1.7261	-3.49803	0.000468712	-6.50008	3.31774	-1.95919	0.050091	5.82025	2	0.054469	20.7624	1.70591	0.656372	-11.9296100657087	2.99553050732327	438	-4.01658085425124	5.73408332818644	142	-2.96688403628275	2.27168175045028	97	C8-pos	HMDB10497*	Lipids and lipid-like molecules	Glycerolipids	Triradylcglycerols	0	0	0.0284159	0.00358502	0.203968
C18:3 LPC	678	3	7.93599	4.0905	1.9401	0.0523676	7.93599	4.0905	1.9401	0.0523676	0.158264	2	0.923918	0	1	0	9.95341719439995	7.99246592091814	439	3.22777652600739	15.6275691417538	142	7.62852388427607	4.99901307500744	97	HILIC-pos	HMDB10387*	Lipids and lipid-like molecules	Glycerophospholipids	Glycerophosphocholines	0.00624512		0.034525	0.165587	0.211715
3-methyladipate/pimelate	662	3	-14.2043	3.89471	-3.64708	0.000265237	-18.6535	9.69106	-1.92482	0.0542521	7.77218	2	0.0205255	188.617	1.97132	0.742672	-30.5411627860016	7.25704653316215	423	-22.848196814282	19.4135590877577	142	-6.68144915703519	4.7520256308391	97	HILIC-neg	HMDB00555*	Lipids and lipid-like molecules	Fatty Acyls	Fatty acids and conjugates	0	0	0.0799287	0.00214463	0.217778
myristoleate	678	3	4.15007	2.16363	1.9181	0.055098	4.15007	2.16363	1.9181	0.055098	0.356223	2	0.836849	0	1	0	3.02523792713937	2.94404672186189	439	6.47872707476301	6.0283550165424	142	5.07901033755518	3.76024638585435	97	C18-neg	HMDB02000	Lipids and lipid-like molecules	Fatty Acyls	Fatty acids and conjugates	0	0	0.0413096	0.173253	0.219616
GABA	678	3	7.07172	3.70832	1.90699	0.0565223	7.07172	3.70832	1.90699	0.0565223	0.35336	2	0.838048	0	1	0	5.45143419963008	5.43386427871347	439	12.7945674192287	11.1860454420851	142	7.36786692670299	5.69255515134226	97	HILIC-pos	HMDB00112	Organic acids and derivatives	Carboxylic acids and derivatives	Amino acids, peptides, and analogues	0.00624512		0.0552715	0.176749	0.223718
asparagine	678	3	9.50613	5.01251	1.89648	0.0578966	9.50613	5.01251	1.89648	0.0578966	1.28847	2	0.525065	0	1	0	17.5837588049351	9.10651847391573	439	-2.48961005030336	22.0657832927983	142	6.67340613078355	6.2392650211466	97	HILIC-pos	HMDB00168	Organic acids and derivatives	Carboxylic acids and derivatives	Amino acids, peptides, and analogues	0.00624512		0.0301643	0.179068	0.227566
C18:2 SM	580	2	11.5851	4.08633	2.83508	0.00458146	10.5846	5.60102	1.88976	0.0587902	1.62784	1	0.202002	26.158	1.27587	0.385688	14.8143285622786	4.80668649503467	438	3.16773349836771	7.76034385043912	142				C8-pos					0	0	0.0440933	0.02379	0.229485
docosapentaenoate	678	3	5.74523	3.04818	1.88481	0.059456	5.74523	3.04818	1.88481	0.059456	0.355279	2	0.837244	0	1	0	7.402871739995	4.24313405415915	439	5.49353452771784	8.76326961922958	142	3.47211588890544	5.05967346589294	97	C18-neg	HMDB01976	Lipids and lipid-like molecules	Fatty Acyls	Fatty acids and conjugates	0	0	0.0578787	0.180925	0.230494
C30:1 PC	677	3	-3.07607	1.6424	-1.87291	0.0610802	-3.07607	1.6424	-1.87291	0.0610802	0.554081	2	0.758024	0	1	0	-3.59783957123198	2.48951361748686	438	-5.37747029172822	4.48569737750065	142	-1.83247796109993	2.50259464854386	97	C8-pos	HMDB07870*	Lipids and lipid-like molecules	Glycerophospholipids	Glycerophosphocholines	0	0	0.0352653	0.184874	0.234807
C48:5 TAG	677	3	-5.02654	1.4098	-3.56543	0.00036326	-5.37173	2.87164	-1.87062	0.0613982	6.76975	2	0.0338819	16.9253	1.8398	0.704568	-10.5332934225066	2.54308525263458	438	-2.49557203328138	4.12827442135216	142	-2.60112555005107	1.85747945894479	97	C8-pos					0	0	0.0309111	0.00281651	0.234807
C3-DC-CH3 carnitine	678	3	-4.22495	2.26957	-1.86156	0.0626645	-4.22495	2.26957	-1.86156	0.0626645	0.222028	2	0.894926	0	1	0	-2.4813555590485	4.91818079621089	439	-7.69592556549356	12.2818510609592	142	-4.56068082195551	2.61561591480966	97	HILIC-pos	HMDB13133	Organic acids and derivatives	Hydroxy acids and derivatives	Beta hydroxy acids and derivatives	0.00702576		0.149901	0.18866	0.238041
DMGV	673	3	-6.9055	1.82139	-3.79134	0.000149839	-5.69207	3.06742	-1.85566	0.0635027	4.53307	2	0.103671	15.4872	1.5055	0.558798	-10.0771991594147	2.35316719896903	438	-1.97513545091108	5.61358498730955	142	-2.23360172645691	3.34991551458172	93	HILIC-pos					0.00702576		0.0426308	0.00132514	0.239617
C30:0 PC	677	3	-4.22482	2.28194	-1.85141	0.0641103	-4.22482	2.28194	-1.85141	0.0641103	0.300358	2	0.860554	0	1	0	-5.12434540532609	3.3142026255709	438	-6.06869461523636	7.33963089298341	142	-2.81614438031132	3.48294768356604	97	C8-pos	HMDB07869*	Lipids and lipid-like molecules	Glycerophospholipids	Glycerophosphocholines	0	0	0.0339445	0.191992	0.2402
C18:1 LPC	678	3	6.15867	3.33963	1.84412	0.0651663	6.15867	3.33963	1.84412	0.0651663	0.408137	2	0.815407	0	1	0	4.73925404883926	6.09892659262293	439	0.930914946790212	10.9032980900274	142	7.66944658256664	4.2888377138844	97	HILIC-pos	HMDB02815*	Lipids and lipid-like molecules	Glycerophospholipids	Glycerophosphocholines	0.00624512		0.0303897	0.194127	0.2402
eicosadienoate	678	3	11.9664	3.7968	3.1517	0.00162323	10.9693	5.97378	1.83624	0.0663227	4.29114	2	0.117001	56.4853	1.46478	0.533923	18.6431200332335	5.18665435126674	439	11.8008679125688	10.4885230720431	142	1.28995747995647	6.57865295870609	97	C18-neg	HMDB05060	Lipids and lipid-like molecules	Fatty Acyls	Fatty acids and conjugates	0	0	0.0488454	0.0106438	0.2402
N-acetylalanine	565	2	-10.6863	5.82033	-1.83602	0.0663544	-10.6863	5.82033	-1.83602	0.0663544	0.321735	1	0.570567	0	1	0	-11.5050666102869	5.99667496584541	423	2.62475365941198	24.1782361369429	142				HILIC-neg	HMDB00766	Organic acids and derivatives	Carboxylic acids and derivatives	Amino acids, peptides, and analogues	0	0	0.113449	0.195187	0.2402
tyrosine	678	3	-13.7816	5.37528	-2.56389	0.0103506	-16.9873	9.26035	-1.83441	0.0665927	5.00989	2	0.08168	149.261	1.5827	0.60079	-20.9067677324726	8.46653059642802	439	-38.8307011370747	16.7812786344203	142	-2.7723946712064	7.64536053652191	97	HILIC-pos	HMDB00158	Organic acids and derivatives	Carboxylic acids and derivatives	Amino acids, peptides, and analogues	0.00624512		0.0258354	0.0472329	0.2402
C36:1 PC plasmalogen	677	3	10.0742	4.01458	2.50941	0.0120932	9.28297	5.06277	1.83358	0.0667169	3.02049	2	0.220856	26.2666	1.22892	0.337855	11.7850030576148	6.67145395402574	438	-4.65255953343824	9.49338513770081	142	14.4616877592155	5.92523148004482	97	C8-pos	HMDB11241*	Lipids and lipid-like molecules	Glycerophospholipids	Glycerophosphocholines	0.00158479		0.0540583	0.0534747	0.2402
C22:6 LPE	678	3	5.91783	3.23233	1.83082	0.0671267	5.91783	3.23233	1.83082	0.0671267	0.633493	2	0.728516	0	1	0	8.11942583882831	5.02300871004358	439	-0.594062712294229	9.90954037609105	142	5.46144778461855	4.66787298963309	97	HILIC-pos	HMDB11526	Lipids and lipid-like molecules	Glycerophospholipids	Glycerophosphoethanolamines	0.00624512		0.0386185	0.195187	0.2402
C4 carnitine	678	3	-7.09762	2.90791	-2.4408	0.0146548	-7.76052	4.24297	-1.82903	0.0673952	3.65031	2	0.161193	24.1312	1.35098	0.452101	-12.8101658761705	4.59993702664282	439	-12.1331976979539	9.29038428764688	142	-1.57167802095537	4.10256429884855	97	HILIC-pos	HMDB02013	Lipids and lipid-like molecules	Fatty Acyls	Fatty acid esters	0.00624512		0.0337188	0.0596734	0.2402
Gly-Gly	581	2	15.6697	8.5745	1.82748	0.0676275	15.6697	8.5745	1.82748	0.0676275	0.901823	1	0.342293	0	1	0	19.1109156523675	9.30875564070337	439	-3.59805075191297	22.0269347422202	142				HILIC-pos					0.00624512		0.0318338	0.195292	0.2402
C36:0 PE	677	3	-6.29268	3.43858	-1.83002	0.0672465	-6.29407	3.44755	-1.82566	0.0679011	2.00813	2	0.366387	0.157925	1.00203	0.00404742	-9.38110141619755	5.02406558057201	438	-12.478974201974	9.13304725854854	142	-0.331832834765705	5.50743213065171	97	C8-pos	HMDB08991*	Lipids and lipid-like molecules	Glycerophospholipids	Glycerophosphoethanolamines	0	0	0.0374335	0.195187	0.2402
C34:0 PE	677	3	-5.55262	3.06306	-1.81277	0.0698678	-5.55262	3.06306	-1.81277	0.0698678	1.49787	2	0.47287	0	1	0	-9.65469062992518	4.69003861590485	438	-5.16767387991679	7.72883588859426	142	-1.49581198034792	4.74682445878168	97	C8-pos	HMDB08925*	Lipids and lipid-like molecules	Glycerophospholipids	Glycerophosphoethanolamines	0	0	0.0403676	0.200737	0.245622
urate	662	3	-16.2311	6.83738	-2.37388	0.0176025	-20.674	11.4787	-1.80108	0.0716907	3.81605	2	0.148373	192.801	1.38131	0.475898	-43.6431965646551	15.7359569445179	423	-15.6241572353145	22.3764654228898	142	-9.10044764416308	8.07007158009425	97	HILIC-neg	HMDB00289	Organoheterocyclic compounds	Imidazopyrimidines	Purines and purine derivatives	0	0	0.120595	0.0687104	0.248979
methylcysteine	565	2	6.41267	3.56061	1.801	0.0717025	6.41267	3.56061	1.801	0.0717025	0.147448	1	0.700986	0	1	0	7.12679941762202	4.01705095449316	423	3.79504194542253	7.69079698954648	142				HILIC-neg	HMDB02108	Organic acids and derivatives	Carboxylic acids and derivatives	Amino acids, peptides, and analogues	0	0	0.0809537	0.204906	0.248979
C52:7 TAG	677	3	-5.36048	1.94222	-2.75997	0.00578061	-5.73874	3.20358	-1.79135	0.0732368	4.25684	2	0.119025	15.872	1.45891	0.530168	-11.0894588105925	3.38883177594091	438	-2.35938997777466	6.84280942925234	142	-2.58531095867354	2.52648862734854	97	C8-pos	HMDB10517*	Lipids and lipid-like molecules	Glycerolipids	Triradylcglycerols	0	0	0.0274646	0.0287002	0.252289
C16:0 CE	677	3	24.595	7.20301	3.41455	0.000638882	24.2213	13.5359	1.78942	0.0735471	5.94766	2	0.0511071	353.968	1.72448	0.663734	48.3944140209971	12.217451806443	438	4.99380031266981	21.0791803733289	142	13.4240579249223	9.84182720059082	97	C8-pos	HMDB00885	Lipids and lipid-like molecules	Steroids and steroid derivatives	Steroid esters	0	0	0.0461797	0.0046962	0.252289
ADP	554	3	-2.12579	1.19192	-1.78351	0.074504	-2.12579	1.19192	-1.78351	0.074504	0.0414609	2	0.979483	0	1	0	-2.30679490135153	1.76095173823555	318	-2.67711853032681	5.02114590246722	142	-1.8910015512479	1.71058746035892	94	HILIC-neg	HMDB01341	Nucleosides, nucleotides, and analogues	Purine nucleotides	Purine ribonucleotides	0.18765		0.253923	0.208759	0.254032
6,8-dihydroxypurine	581	2	-8.4027	4.75347	-1.7677	0.077111	-8.4027	4.75347	-1.7677	0.077111	0.0779487	1	0.780097	0	1	0	-8.94187624088794	5.13077894674384	439	-5.13605506415816	12.6290610704543	142				HILIC-pos	HMDB01182	Organoheterocyclic compounds	Imidazopyrimidines	Purines and purine derivatives	0.00624512		0.0742384	0.214999	0.261346
docosahexaenoate	678	3	5.2907	3.03265	1.74458	0.0810583	5.2907	3.03265	1.74458	0.0810583	0.848639	2	0.654215	0	1	0	6.74088272116924	4.08952751856816	439	-1.5642343949957	8.11312779538571	142	5.8072434494025	5.44367882727232	97	C18-neg	HMDB02183	Lipids and lipid-like molecules	Fatty Acyls	Fatty acids and conjugates	0	0	0.0643993	0.224897	0.273089
homovanillate	662	3	-9.01504	3.64313	-2.47453	0.0133411	-9.77307	5.61901	-1.73929	0.0819844	4.29981	2	0.116495	49.9545	1.46625	0.534863	-15.3062339468716	5.60538045107625	423	-16.6967176476304	9.70460552498443	142	-0.449876124951132	5.51320505568189	97	HILIC-neg	HMDB00118	Benzenoids	Phenols	Methoxyphenols	0	0	0.0965382	0.0559338	0.274575
C5 carnitine	678	3	-8.75339	3.08527	-2.83715	0.0045518	-9.33788	5.43993	-1.71654	0.0860624	5.21	2	0.0739031	52.569	1.614	0.616123	-16.4314230324868	4.77645183275567	439	-11.1787331564012	9.85965145069211	142	-1.65636188076531	4.43087483177726	97	HILIC-pos	HMDB00688	Lipids and lipid-like molecules	Fatty Acyls	Fatty acid esters	0.00624512		0.0363581	0.02379	0.286537
C55:3 TAG	677	3	-9.79986	3.82628	-2.56119	0.0104313	-8.93547	5.22577	-1.70988	0.0872872	3.58279	2	0.166728	36.2377	1.33843	0.441775	-17.3459090510079	5.77737585621731	438	1.00529482446457	8.39013317992775	142	-6.79288901648484	6.43643513077896	97	C8-pos	HMDB42466*	Lipids and lipid-like molecules	Glycerolipids	Triradylcglycerols	0	0	0.0465881	0.0472329	0.288916
C22:6 LPC	678	3	5.51869	3.23476	1.70606	0.087997	5.51869	3.23476	1.70606	0.087997	0.108591	2	0.947152	0	1	0	5.25613215499095	4.72195527061506	439	2.97085654667879	9.74271046211322	142	6.47969226759752	4.98851604597721	97	HILIC-pos	HMDB10404	Lipids and lipid-like molecules	Glycerophospholipids	Glycerophosphocholines	0.00624512		0.0417909	0.239453	0.289571
C18:0 SM	677	3	7.66663	4.51986	1.69621	0.0898465	7.66663	4.51986	1.69621	0.0898465	1.00583	2	0.604767	0	1	0	12.2370638582841	7.24207247987741	438	-3.16764413326702	14.521090274264	142	6.24414792415532	6.30685439859321	97	C8-pos	HMDB01348	Lipids and lipid-like molecules	Sphingolipids	Phosphosphingolipids	0	0	0.0362562	0.240532	0.291387
C34:3 PE plasmalogen	678	3	5.06554	2.98821	1.69518	0.0900417	5.06554	2.98821	1.69518	0.0900417	1.41583	2	0.492669	0	1	0	6.54628803528355	4.75952756331027	439	16.2823143723887	11.5261649232742	142	2.58212246698808	4.0716856789821	97	HILIC-pos	HMDB11343*	Lipids and lipid-like molecules	Glycerophospholipids	Glycerophosphoethanolamines	0.00624512		0.0406344	0.240532	0.291387
C52:4 TAG	677	3	-9.56554	5.6437	-1.69491	0.0900933	-9.56554	5.6437	-1.69491	0.0900933	0.799072	2	0.670631	0	1	0	-12.5845701907247	7.0970909998731	438	-0.409590641410127	11.7396414920725	142	-11.0810584060463	15.2741441124863	97	C8-pos	HMDB05363*	Lipids and lipid-like molecules	Glycerolipids	Triradylcglycerols	0	0	0.0399981	0.240532	0.291387
C38:4 PE	677	3	-4.68428	2.81414	-1.66455	0.0960026	-4.68428	2.81414	-1.66455	0.0960026	0.865169	2	0.64883	0	1	0	-5.91134606798362	4.59327200477829	438	-10.6833238403114	8.55045380426427	142	-2.53363965086449	3.91639309104438	97	C8-pos	HMDB09003*	Lipids and lipid-like molecules	Glycerophospholipids	Glycerophosphoethanolamines	0	0	0.0452554	0.246501	0.305717
C14:0 SM	678	3	6.5706	3.94879	1.66396	0.0961214	6.5706	3.94879	1.66396	0.0961214	0.00583317	2	0.997088	0	1	0	6.80780849927292	5.88415052083119	439	7.04240273055808	13.5146448521694	142	6.25374369016525	5.79534557934465	97	HILIC-pos	HMDB12097	Lipids and lipid-like molecules	Sphingolipids	Phosphosphingolipids	0.00624512		0.0379071	0.246501	0.305717
eicosatrienoate	678	3	5.92421	3.5644	1.66205	0.0965029	5.92421	3.5644	1.66205	0.0965029	1.36997	2	0.504097	0	1	0	10.0176743858296	5.02378759868407	439	0.192781731111595	10.0664605783714	142	2.30903529496783	5.85014702917498	97	C18-neg	HMDB02925	Lipids and lipid-like molecules	Fatty Acyls	Fatty acids and conjugates	0	0	0.0546593	0.246501	0.305717
lactate	660	3	-8.04491	4.84299	-1.66115	0.0966843	-8.04491	4.84299	-1.66115	0.0966843	0.115686	2	0.943798	0	1	0	-7.78010475792338	6.94862390899281	421	-4.04958697669398	14.328721595552	142	-9.50758380244877	7.65751873319022	97	HILIC-neg	HMDB00190	Organic acids and derivatives	Hydroxy acids and derivatives	Alpha hydroxy acids and derivatives	0.00160385		0.103796	0.246501	0.305717
thymine	603	3	-15.8281	8.32841	-1.9005	0.0573681	-17.0482	10.3017	-1.6549	0.0979442	2.76462	2	0.250998	91.1635	1.17572	0.276574	-17.0575515690668	11.7188641864932	423	-52.3788554608417	25.7160708897542	83	-4.40731090370138	13.3354050189472	97	HILIC-neg	HMDB00262	Organoheterocyclic compounds	Diazines	Pyrimidines and pyrimidine derivatives	0.0994387		0.06519	0.178409	0.307529
oxypurinol	678	3	-2.67079	1.61586	-1.65285	0.0983606	-2.67079	1.61586	-1.65285	0.0983606	0.791967	2	0.673018	0	1	0	-4.22430092490901	2.5375161310567	439	-3.07811877167128	4.20913469844704	142	-1.12763106757403	2.41652540953156	97	C18-neg	HMDB00786	Organoheterocyclic compounds	Imidazopyrimidines	Purines and purine derivatives	0	0	0.0589822	0.248536	0.307529
C20:3 CE	677	3	7.88671	3.30261	2.38802	0.0169394	7.6415	4.63047	1.65027	0.0988886	3.29652	2	0.192384	25.7627	1.28385	0.3933	15.5384837715539	6.00521245839133	438	-4.54518206895059	10.0678325161638	142	6.2313857907184	4.29986150036198	97	C8-pos	HMDB06736*	Lipids and lipid-like molecules	Steroids and steroid derivatives	Steroid esters	0	0	0.0533859	0.0670469	0.307529
linoleoyl ethanolamide	678	3	4.52657	2.63288	1.71925	0.085569	4.7119	2.86103	1.64692	0.099574	2.21075	2	0.331087	2.74199	1.05137	0.0953296	3.0171258985618	3.40892895775923	439	17.762009590208	9.34781940458055	142	4.06517793736317	4.62442339091466	97	HILIC-pos	HMDB12252	Organic nitrogen compounds	Organonitrogen compounds	Amines	0.00702576		0.181824	0.233971	0.307529
gentisate	629	3	-3.54833	1.54983	-2.28949	0.0220509	-5.33094	3.24074	-1.64498	0.0999741	7.21186	2	0.0271622	21.649	1.89893	0.722679	-2.93457438917931	2.23258290031841	421	-16.374367328761	5.08835470017713	118	-1.44613978540622	2.37640823780524	90	HILIC-neg	HMDB00152	Benzenoids	Benzene and substituted derivatives	Benzoic acids and derivatives	0.0457097		0.166011	0.0837637	0.307529
gamma-linolenate	581	2	6.87126	4.22565	1.62608	0.103932	6.87126	4.22565	1.62608	0.103932	0.018932	1	0.890562	0	1	0	7.17261039815365	4.75949231145318	439	5.74945813021465	9.18303717022803	142				C18-neg	HMDB03073	Lipids and lipid-like molecules	Fatty Acyls	Lineolic acids and derivatives	0	0	0.0356566	0.259348	0.316516
C40:10 PC	580	2	7.57253	4.65802	1.6257	0.104014	7.57253	4.65802	1.6257	0.104014	0.0084325	1	0.926834	0	1	0	7.91817760434344	5.98874716307991	438	7.04320041073309	7.41112077180936	142				C8-pos	HMDB08511*	Lipids and lipid-like molecules	Glycerophospholipids	Glycerophosphocholines	0	0	0.0469978	0.259348	0.316516
taurodeoxycholate	665	3	-1.5963	0.984676	-1.62114	0.104988	-1.5963	0.984676	-1.62114	0.104988	0.499608	2	0.778953	0	1	0	-0.809786427283305	1.60710907662903	431	-1.15972083284874	2.94460438910264	138	-2.26730415705702	1.37508675099952	96	C18-neg	HMDB00896	Lipids and lipid-like molecules	Steroids and steroid derivatives	Bile acids, alcohols and derivatives	0.0150079		0.0474414	0.259566	0.316943
C36:3 PS plasmalogen	678	3	2.31196	1.4288	1.61812	0.105638	2.31196	1.4288	1.61812	0.105638	1.5725	2	0.45555	0	1	0	5.75737478380267	3.11323191072423	439	0.521389897086071	6.23701244780173	142	1.45465792821981	1.66443902255625	97	HILIC-pos					0.00624512		0.10412	0.259566	0.316943
C34:2 PE plasmalogen	678	3	6.04308	3.73808	1.61663	0.105959	6.04308	3.73808	1.61663	0.105959	0.874916	2	0.645676	0	1	0	10.1855875006142	5.82398262115171	439	4.87699329107226	15.1933893140267	142	2.94175374520164	5.14676662909689	97	HILIC-pos	HMDB08952*	Lipids and lipid-like molecules	Glycerophospholipids	Glycerophosphoethanolamines	0.00624512		0.0406298	0.259566	0.316943
lithocholate	557	2	-2.57731	1.59624	-1.61461	0.106394	-2.57731	1.59624	-1.61461	0.106394	0.171462	1	0.678815	0	1	0	-2.15814442746451	1.89015035050854	422	-3.61958094502367	2.98055151248535	135				C18-neg	HMDB00761	Organic compounds	Lipids and lipid-like molecules	Steroids and steroid derivatives	0.0323855		0.126283	0.259566	0.316943
thyroxine	678	3	10.677	4.29872	2.48376	0.0130004	9.61829	6.01206	1.59983	0.109635	3.34666	2	0.187621	43.4203	1.29357	0.402389	18.2835732312824	6.277861680097	439	-6.43103847120781	14.8396471511074	142	5.91207942483287	6.42808273547939	97	HILIC-pos	HMDB00248	Organic acids and derivatives	Carboxylic acids and derivatives	Amino acids, peptides, and analogues	0.00624512		0.0700595	0.0555039	0.324888
C22:6 CE	677	3	5.77356	2.17518	2.65429	0.00794757	5.76255	3.61061	1.596	0.110488	4.21485	2	0.121551	20.0548	1.4517	0.525487	12.0202464542212	3.92204132317032	438	-2.42164922984297	7.7543988314325	142	3.69357017804415	2.7765616063979	97	C8-pos	HMDB06733	Lipids and lipid-like molecules	Steroids and steroid derivatives	Steroid esters	0	0	0.0405207	0.037801	0.325709
C38:6 PC plasmalogen	678	3	11.5721	3.93492	2.94089	0.00327274	14.4049	9.08795	1.58506	0.112954	7.84057	2	0.0198354	171.839	1.97997	0.744917	26.2639785831239	6.76360038422321	439	16.2989697442884	15.3340075191781	142	2.70173378884188	5.09833127136146	97	HILIC-pos	HMDB11319*	Lipids and lipid-like molecules	Glycerophospholipids	Glycerophosphocholines	0.00624512		0.0404078	0.0187108	0.331253
cys-gly-oxidized	653	3	-6.2263	2.22501	-2.79833	0.0051368	-5.34147	3.38152	-1.57961	0.114197	4.14009	2	0.12618	17.5252	1.43876	0.516918	-6.76265366376467	3.20841400406026	421	4.63413756478591	5.98508794317847	141	-9.48993426479956	3.60533188523418	91	HILIC-neg					0.0272654		0.102034	0.0259592	0.332855
2-aminoisobutyric acid	678	3	5.40271	2.8624	1.88747	0.0590967	5.29725	3.35796	1.57752	0.114676	2.52766	2	0.282569	7.47394	1.1242	0.208755	10.522128995064	4.31842319926671	439	0.136649219777419	9.46577726070179	142	1.63533551695544	4.17877131846027	97	HILIC-pos	HMDB01906*	Organic acids and derivatives	Carboxylic acids and derivatives	Amino acids, peptides, and analogues	0.00624512		0.153317	0.180804	0.332855
C16:0 LPC	678	3	4.51621	2.87296	1.57197	0.115957	4.51621	2.87296	1.57197	0.115957	0.167681	2	0.919578	0	1	0	3.53656147504943	3.80496904895276	439	7.34626196533806	13.8928021050049	142	5.64627081356199	4.61744929738224	97	HILIC-pos	HMDB10382*	Lipids and lipid-like molecules	Glycerophospholipids	Glycerophosphocholines	0.00624512		0.0288673	0.280478	0.334857
caproate	564	2	-6.3966	4.09094	-1.5636	0.117911	-6.3966	4.09094	-1.5636	0.117911	0.477557	1	0.489531	0	1	0	-4.96002296278358	4.58882297580492	423	-11.9600261983081	9.03041558466058	141				HILIC-neg	HMDB00535	Lipids and lipid-like molecules	Fatty Acyls	Fatty acids and conjugates	0.000801925		0.170744	0.283991	0.33877
C38:5 PE	580	2	-6.54084	4.19868	-1.55783	0.119273	-6.54084	4.19868	-1.55783	0.119273	0.736582	1	0.390758	0	1	0	-4.46981095593577	4.84272038190057	438	-12.8107428223656	8.42611121496582	142				C8-pos	HMDB09069*	Lipids and lipid-like molecules	Glycerophospholipids	Glycerophosphoethanolamines	0	0	0.0478591	0.286053	0.340952
13-docosenoate	677	3	4.47101	2.88349	1.55056	0.121008	4.47101	2.88349	1.55056	0.121008	1.36172	2	0.506181	0	1	0	7.71035408215022	4.11581704202107	438	-1.77427283934146	9.1380158290324	142	2.10753622244094	4.50542354783079	97	C18-neg	HMDB02068	Lipids and lipid-like molecules	Fatty Acyls	Fatty acids and conjugates	0.000789889		0.0695101	0.28899	0.344174
alpha-ketoglutarate	658	3	-7.15826	4.69117	-1.5259	0.127034	-7.15826	4.69117	-1.5259	0.127034	0.531134	2	0.766771	0	1	0	-10.3583183064055	6.60777652127952	423	-0.0847499813510355	17.1766388805414	142	-4.58273618290738	7.22672484934177	93	HILIC-neg	HMDB00208	Organic acids and derivatives	Keto acids and derivatives	Gamma-keto acids and derivatives	0	0	0.0926888	0.302107	0.359507
indole-3-propionate	648	3	-2.58902	1.71877	-1.50633	0.131984	-2.58902	1.71877	-1.50633	0.131984	1.65777	2	0.436535	0	1	0	-0.689992173761531	3.15463394906699	423	-7.23581406041889	4.14040723481759	141	-2.14249029692678	2.35907438770289	84	HILIC-neg	HMDB02302	Organoheterocyclic compounds	Indoles and derivatives	Indolyl carboxylic acids and derivatives	0.00240577		0.145742	0.311805	0.370461
imidazole propionate	678	3	2.42035	1.60775	1.50543	0.132214	2.42035	1.60775	1.50543	0.132214	1.5774	2	0.454434	0	1	0	0.159459338400563	2.54847845866815	439	1.6802266240554	4.77374341032675	142	4.43387596457713	2.30012019684053	97	HILIC-pos	HMDB02271	Organoheterocyclic compounds	Azoles	Imidazoles	0.0078064		0.109497	0.311805	0.370461
isoleucine	678	3	-10.9493	5.24655	-2.08695	0.0368928	-13.8113	9.22029	-1.49792	0.134154	5.22841	2	0.0732261	152.749	1.61685	0.617474	-22.2993275701111	8.62709723213732	439	-26.7436490980875	15.7123253281389	142	0.53954736970031	7.28505198317151	97	HILIC-pos	HMDB00172	Organic acids and derivatives	Carboxylic acids and derivatives	Amino acids, peptides, and analogues	0.00624512		0.0284083	0.124294	0.374045
C38:7 PC plasmalogen	678	3	5.76916	3.05171	1.89047	0.0586953	6.08142	4.10656	1.4809	0.138632	3.12776	2	0.209322	18.5355	1.25055	0.360566	12.9325466008615	5.08499515818589	439	3.19165192154909	9.77429673237136	142	1.47533252490762	4.14383201576022	97	HILIC-pos	HMDB11229*	Lipids and lipid-like molecules	Glycerophospholipids	Glycerophosphocholines	0.00624512		0.0488084	0.180552	0.384637
C16:1 LPC plasmalogen	678	3	7.30807	3.15279	2.31797	0.020451	9.12356	6.21739	1.46742	0.142261	5.8158	2	0.0545904	73.2318	1.70526	0.656109	19.2242327231487	5.9220225807345	439	6.61674019245836	10.5664591158361	142	2.02412239857953	3.97992372533349	97	HILIC-pos	HMDB10407*	Lipids and lipid-like molecules	Glycerophospholipids	Glycerophosphocholines	0.00624512		0.0516706	0.0783797	0.392778
pentadecanoate	678	3	8.58584	5.87599	1.46117	0.143968	8.58584	5.87599	1.46117	0.143968	1.03274	2	0.596681	0	1	0	6.95486531400878	8.35869145683539	439	27.8056296230485	19.8178462363707	142	6.47135598686847	9.08950548287958	97	C18-neg	HMDB00826	Lipids and lipid-like molecules	Fatty Acyls	Fatty acids and conjugates	0	0	0.0547712	0.335332	0.395562
saccharin	583	3	1.83961	1.0024	1.8352	0.0664762	1.70553	1.18046	1.4448	0.148514	2.58846	2	0.274109	0.992389	1.13764	0.227339	3.42069299379666	1.40708735653743	396	-0.157825807570903	2.74152597972857	132	0.347490514213527	1.67346136993837	55	C18-neg	HMDB29723	Organoheterocyclic compounds	Benzothiazoles		0.103476		0.0646081	0.195187	0.406082
1-methylxanthine	555	3	2.31431	1.09401	2.11543	0.0343929	2.03808	1.41901	1.43627	0.150925	3.02408	2	0.220459	2.07412	1.22965	0.338643	2.98414986567439	1.62425353515475	347	-3.12924112231974	3.31597608492207	136	2.9740892095988	1.65402432770563	72	HILIC-neg	HMDB10738	Organoheterocyclic compounds	Imidazopyrimidines	Purines and purine derivatives	0.163593		1.19751	0.117824	0.410689
1-methyladenosine	678	3	6.59339	4.61997	1.42715	0.153537	6.59339	4.61997	1.42715	0.153537	1.95763	2	0.375757	0	1	0	12.8620001209714	9.8245399156516	439	-17.7532541292024	19.5527681044233	142	6.55612766437105	5.43324103111298	97	HILIC-pos	HMDB03331	Nucleosides, nucleotides, and analogues	Purine nucleosides		0.00702576		0.0654785	0.350411	0.415798
C38:6 PC	677	3	4.99507	3.52573	1.41675	0.156557	4.99507	3.52573	1.41675	0.156557	0.235053	2	0.889117	0	1	0	7.24157522767017	6.11496648002008	438	5.82518350663433	11.5823192035967	142	3.56222247921141	4.6500020347439	97	C8-pos	HMDB07991*	Lipids and lipid-like molecules	Glycerophospholipids	Glycerophosphocholines	0	0	0.0323749	0.355001	0.419044
1-methylnicotinamide	678	3	3.13094	2.21139	1.41583	0.156826	3.13094	2.21139	1.41583	0.156826	0.325445	2	0.849827	0	1	0	2.79919608485209	3.06857380563034	439	6.21607132198858	5.90456199226031	142	2.36578305552425	3.79033921441193	97	HILIC-pos	HMDB00699	Organoheterocyclic compounds	Pyridines and derivatives	Pyridinecarboxylic acids and derivatives	0.00624512		0.0353295	0.355001	0.419044
salicylurate	662	3	1.17135	0.82891	1.41312	0.15762	1.17135	0.82891	1.41312	0.15762	0.0339782	2	0.983154	0	1	0	1.10574002493771	1.0698961928755	423	0.860560336824994	2.92185787467077	142	1.37304776483808	1.46699514601927	97	HILIC-neg	HMDB00840	Benzenoids	Benzene and substituted derivatives	Benzoic acids and derivatives	0	0	0.101981	0.355001	0.419044
C38:6 PE plasmalogen	678	3	5.52357	3.91289	1.41164	0.158057	5.52357	3.91289	1.41164	0.158057	1.70802	2	0.425704	0	1	0	12.8350244988583	7.16660366743486	439	10.091301404277	16.8321463668766	142	1.77827917194596	4.86136226475812	97	HILIC-pos	HMDB11387*	Lipids and lipid-like molecules	Glycerophospholipids	Glycerophosphoethanolamines	0.00624512		0.0368433	0.355001	0.419044
deoxycholate	676	3	-1.75814	0.958512	-1.83424	0.066618	-3.24577	2.30462	-1.40837	0.15902	9.05905	2	0.0107858	11.8995	2.12827	0.779226	-0.830374662564432	1.70245347533352	439	-10.6475960583214	3.10512756118497	142	-0.817289444593792	1.25029090156219	95	C18-neg	HMDB00626	Lipids and lipid-like molecules	Steroids and steroid derivatives	Bile acids, alcohols and derivatives	0	0	0.0498633	0.195187	0.419044
tryptophan	678	3	-11.3732	5.56085	-2.04522	0.0408331	-17.0773	12.1301	-1.40784	0.159177	7.83589	2	0.0198819	312.989	1.97938	0.744764	-21.1370685916946	8.71658145597508	439	-44.442856494182	18.1293484673886	142	2.82795225600378	7.87274396874312	97	HILIC-pos	HMDB00929	Organoheterocyclic compounds	Indoles and derivatives	Indolyl carboxylic acids and derivatives	0.00624512		0.0245649	0.133593	0.419044
C38:5 PE plasmalogen	678	3	5.16356	3.69091	1.39899	0.161815	5.16356	3.69091	1.39899	0.161815	1.84406	2	0.397712	0	1	0	11.870621419703	6.20441083591158	439	4.15644061482269	14.8978320654432	142	1.2100658517436	4.82675048173669	97	HILIC-pos	HMDB11386*	Lipids and lipid-like molecules	Glycerophospholipids	Glycerophosphoethanolamines	0.00624512		0.0377405	0.362006	0.424016
C36:2 PS plasmalogen	678	3	3.95266	1.87018	2.11352	0.0345563	5.86867	4.20413	1.39593	0.162735	4.83683	2	0.0890627	29.3085	1.55513	0.586506	12.742960026265	4.41338400980524	439	1.59093149082697	11.2399210776392	142	2.04405078598072	2.10046478019669	97	HILIC-pos					0.00624512		0.0494434	0.117824	0.424461
C34:2 PE	676	3	-2.50181	1.79764	-1.39172	0.164007	-2.50181	1.79764	-1.39172	0.164007	1.82247	2	0.402028	0	1	0	-4.74526768657775	2.89132332015738	438	-5.04225358072085	4.88450652165971	141	0.0323036726056349	2.60008355614221	97	C8-pos	HMDB08928*	Lipids and lipid-like molecules	Glycerophospholipids	Glycerophosphoethanolamines	0.000792393		0.0797631	0.365464	0.425704
L-alpha-glutamyllysine	581	2	6.08923	4.38268	1.38939	0.164716	6.08923	4.38268	1.38939	0.164716	0.340555	1	0.559509	0	1	0	7.41545995743678	4.9368664239069	439	1.15695311979079	9.52062700445989	142				HILIC-pos	HMDB04207	Organic acids and derivatives	Carboxylic acids and derivatives	Amino acids, peptides, and analogues	0.00702576		0.0643082	0.365604	0.425704
C36:1 PE plasmalogen	673	3	3.10182	2.23904	1.38533	0.165951	3.10182	2.23904	1.38533	0.165951	1.62227	2	0.444353	0	1	0	6.59763211043267	3.58182425824804	438	0.243001152802238	3.83407200524906	138	1.6436357499994	4.32351599278558	97	C8-pos	HMDB09016*	Lipids and lipid-like molecules	Glycerophospholipids	Glycerophosphoethanolamines	0.00554675		0.177502	0.366908	0.426947
C36:4 PI	559	2	-4.1046	2.96918	-1.3824	0.166848	-4.1046	2.96918	-1.3824	0.166848	0.366872	1	0.544714	0	1	0	-5.17850960025859	3.45826305267467	420	-1.09283717929527	5.79141735059254	139				C8-pos	HMDB09789*	Lipids and lipid-like molecules	Glycerophospholipids	Glycerophosphoinositols	0.0190174		0.0951931	0.367456	0.427313
C38:3 PC	677	3	-6.60819	3.24227	-2.03813	0.0415366	-8.30333	6.03434	-1.37601	0.168817	5.63496	2	0.0597564	68.4752	1.67853	0.645073	-17.3576967311552	5.79773917437682	438	-8.79663905026983	9.72022256696693	142	-0.349006031172539	4.27207486712503	97	C8-pos	HMDB08047*	Lipids and lipid-like molecules	Glycerophospholipids	Glycerophosphocholines	0	0	0.0342872	0.135113	0.430329
C16:1 LPC	678	3	3.99164	2.90584	1.37366	0.169547	3.99164	2.90584	1.37366	0.169547	0.507174	2	0.776012	0	1	0	7.22436635674906	5.40373933493853	439	3.2731429512347	10.4053238844154	142	2.60302290519376	3.65278835548783	97	HILIC-pos	HMDB10383*	Lipids and lipid-like molecules	Glycerophospholipids	Glycerophosphocholines	0.00624512		0.0374677	0.371951	0.430329
N-acetyltryptophan	678	3	-6.73317	2.35395	-2.86038	0.00423137	-8.03378	5.86599	-1.36955	0.170827	10.3921	2	0.00553831	79.7273	2.27949	0.807547	-13.543737031467	3.51539446699562	439	-14.1501921875262	7.53701673519576	142	1.58517087710404	3.49325870252437	97	HILIC-pos	HMDB13713	Organic acids and derivatives	Carboxylic acids and derivatives	Amino acids, peptides, and analogues	0.00624512		0.147547	0.0230284	0.431642
creatinine	678	3	8.71097	6.38552	1.36417	0.172513	8.71097	6.38552	1.36417	0.172513	0.304486	2	0.85878	0	1	0	4.63630058579581	9.78662466637322	439	10.8415905886312	19.2865119169707	142	11.9415656976023	9.36762953416366	97	HILIC-pos	HMDB00562	Organic acids and derivatives	Carboxylic acids and derivatives	Amino acids, peptides, and analogues	0.00624512		0.0305599	0.375547	0.433965
N-acetylcarnosine	653	3	-7.14016	2.30221	-3.10143	0.00192585	-6.26389	4.60191	-1.36115	0.173467	7.83958	2	0.0198453	47.2465	1.97985	0.744884	-14.6319972690329	3.54806878633725	423	-0.547210063726716	4.31234068746712	134	-2.80232562391957	4.24617622067203	96	HILIC-neg	HMDB12881	Organic acids and derivatives	Peptidomimetics	Hybrid peptides	0.0376905		0.244536	0.0120575	0.434434
valine	678	3	-13.1293	6.19286	-2.12007	0.0340003	-17.8239	13.1448	-1.35597	0.17511	7.53386	2	0.0231229	366.459	1.94086	0.734532	-30.1793105642952	10.1817386902593	439	-33.1953650359832	18.8224339393472	142	3.12159307595598	8.57309897244136	97	HILIC-pos	HMDB00883	Organic acids and derivatives	Carboxylic acids and derivatives	Amino acids, peptides, and analogues	0.00624512		0.0261483	0.117342	0.435412
C22:5 LPC	678	3	3.84974	2.84099	1.35507	0.175396	3.84974	2.84099	1.35507	0.175396	0.116946	2	0.943204	0	1	0	2.52902126498721	5.06269241044865	439	5.34527841331045	7.52365428574286	142	4.22328202734832	3.85714487677619	97	HILIC-pos	HMDB10403*	Lipids and lipid-like molecules	Glycerophospholipids	Glycerophosphocholines	0.00624512		0.066102	0.38036	0.435412
glycolithocholate	668	3	-1.44404	0.672921	-2.14592	0.0318791	-2.3394	1.73311	-1.34982	0.177073	10.1383	2	0.00628785	7.06001	2.25147	0.802728	0.0234721705410793	1.35479077120789	438	-7.18505399008575	1.95602145736115	142	-0.944109887718555	0.844496435447731	88	C18-neg	HMDB00698	Lipids and lipid-like molecules	Steroids and steroid derivatives	Bile acids, alcohols and derivatives	0.00236967		0.0776882	0.112072	0.437655
C18:2 LPC	678	3	4.55224	3.38261	1.34578	0.178374	4.55224	3.38261	1.34578	0.178374	1.67839	2	0.432057	0	1	0	-0.659975409959545	5.46583899724283	439	12.2213089047399	10.7065352790867	142	6.93189073095138	4.70355792111039	97	HILIC-pos	HMDB10386*	Lipids and lipid-like molecules	Glycerophospholipids	Glycerophosphocholines	0.00624512		0.0321547	0.385343	0.438955
C24:1 SM	677	3	12.7613	4.96504	2.57023	0.010163	13.7163	10.2153	1.34272	0.179363	6.74491	2	0.0343053	210.271	1.83642	0.70348	30.4800993547949	8.44411924299419	438	5.25851829414825	16.3295910278867	142	3.09226942079522	6.6240316234698	97	C8-pos	HMDB12107*	Lipids and lipid-like molecules	Sphingolipids	Phosphosphingolipids	0	0	0.0285596	0.0467662	0.439479
1,7-dimethylurate	572	2	-1.73082	1.29199	-1.33965	0.180359	-1.73082	1.29199	-1.33965	0.180359	0.000297455	1	0.98624	0	1	0	-1.74032539123401	1.40468261574464	432	-1.67859331279334	3.29216915866026	140				HILIC-pos	HMDB11103	Organoheterocyclic compounds	Imidazopyrimidines	Purines and purine derivatives	0.0241998		0.140717	0.38815	0.440015
proline betaine	581	2	-1.57541	1.18743	-1.32674	0.184594	-1.57541	1.18743	-1.32674	0.184594	0.133953	1	0.714368	0	1	0	-1.79576278207944	1.33133638530579	439	-0.718266671898707	2.62578191509148	142				HILIC-pos	HMDB04827	Organic acids and derivatives	Carboxylic acids and derivatives	Amino acids, peptides, and analogues	0.00624512		0.0273721	0.394264	0.446931
C53:3 TAG	677	3	-9.83382	3.32012	-2.96189	0.00305761	-8.67603	6.56667	-1.32122	0.186427	7.37303	2	0.0250592	93.4958	1.92003	0.728741	-19.2537883418824	4.91110862593262	438	-6.46486869021285	7.42477667652976	142	0.75369486592977	5.66894042674525	97	C8-pos	HMDB43058*	Lipids and lipid-like molecules	Glycerolipids	Triradylcglycerols	0	0	0.0513071	0.0176592	0.446931
C40:7 PC plasmalogen	677	3	5.3104	3.08798	1.7197	0.0854868	8.6123	6.52443	1.32001	0.186833	5.48613	2	0.0643728	77.756	1.65622	0.635444	18.6149060800489	6.64398184437852	438	8.93040278596965	12.4560009828618	142	1.02470097952521	3.63286117252146	97	C8-pos	HMDB11294*	Lipids and lipid-like molecules	Glycerophospholipids	Glycerophosphocholines	0	0	0.0331773	0.233971	0.446931
C54:8 TAG	677	3	-3.23974	1.92992	-1.67869	0.0932121	-3.34218	2.53387	-1.319	0.187169	2.83783	2	0.241976	6.02257	1.19118	0.295236	-7.73745560813186	3.43475898646701	438	2.81552940174087	7.29097579581825	142	-1.61867893295996	2.46249249537712	97	C8-pos	HMDB10518*	Lipids and lipid-like molecules	Glycerolipids	Triradylcglycerols	0	0	0.0239391	0.245386	0.446931
C3 carnitine	678	3	-7.98822	3.67041	-2.17638	0.0295266	-9.76321	7.41241	-1.31714	0.18779	6.70041	2	0.0350772	110.803	1.83036	0.701511	-19.3100368850302	6.04868440532253	439	-12.8430669399289	11.6153341835223	142	0.760536412240406	5.0325579157162	97	HILIC-pos	HMDB00824	Lipids and lipid-like molecules	Fatty Acyls	Fatty acid esters	0.00624512		0.0338673	0.105107	0.446931
cortisol	678	3	3.32275	2.52682	1.31499	0.188513	3.32275	2.52682	1.31499	0.188513	0.295148	2	0.862799	0	1	0	1.70626869727585	3.98408009985571	439	3.54238047815614	6.98879573375236	142	4.65351979757633	3.6974453785007	97	HILIC-pos	HMDB00063	Lipids and lipid-like molecules	Steroids and steroid derivatives	Hydroxysteroids	0.00624512		0.188507	0.397785	0.446931
C22:0 SM	677	3	6.65578	5.07187	1.31229	0.189421	6.65578	5.07187	1.31229	0.189421	0.0358254	2	0.982247	0	1	0	6.22616674163626	8.5132405688769	438	4.3115628232533	15.7729151464604	142	7.38475971882097	6.89129293948586	97	C8-pos	HMDB12103	Lipids and lipid-like molecules	Sphingolipids	Phosphosphingolipids	0	0	0.0304359	0.397785	0.446931
C34:2 PC	677	3	8.49139	6.47196	1.31203	0.189511	8.49139	6.47196	1.31203	0.189511	1.22123	2	0.543016	0	1	0	8.14221686958173	9.36390415738533	438	26.2491216631652	18.1589753669494	142	3.2067160237921	10.2940984915573	97	C8-pos	HMDB07973*	Lipids and lipid-like molecules	Glycerophospholipids	Glycerophosphocholines	0	0	0.0361368	0.397785	0.446931
C36:0 DAG	677	3	-4.81135	7.28195	-0.660723	0.50879	-48.6447	37.3658	-1.30185	0.192967	13.4342	2	0.00121005	3253.97	2.59174	0.851126	-81.1040878276195	24.9358121450701	438	-97.0295848397082	56.0427937313018	142	4.16935425756371	7.68509250781503	97	C8-pos	HMDB07158*	Lipids and lipid-like molecules	Glycerolipids	Diradylglycerols	0	0	0.044822	0.703968	0.449993
sphingosine	580	2	8.20486	6.30466	1.3014	0.193123	8.20486	6.30466	1.3014	0.193123	0.0543705	1	0.815626	0	1	0	7.18814418203367	7.66558554866265	438	10.3304850735909	11.0837838899066	142				C8-pos	HMDB00252	Organic nitrogen compounds	Organonitrogen compounds	Amines	0	0	0.131976	0.402366	0.449993
7-methylguanine	678	3	6.69445	5.1525	1.29926	0.193854	6.69445	5.1525	1.29926	0.193854	0.237381	2	0.888083	0	1	0	4.27748146279852	7.73126160086209	439	4.37273923920547	18.4831997188788	142	9.31701672798345	7.45150343549219	97	HILIC-pos	HMDB00897	Organoheterocyclic compounds	Imidazopyrimidines	Purines and purine derivatives	0.00624512		0.0981274	0.402366	0.449993
C-glycosyltryptophan	677	3	3.02167	2.33023	1.29672	0.194726	3.02167	2.33023	1.29672	0.194726	1.34928	2	0.509341	0	1	0	3.26652270122755	3.08509190325599	439	-5.00437309180909	7.55493952323056	142	4.88753763496163	4.0299085327586	96	HILIC-pos					0.0078064		0.340501	0.402366	0.449993
16-hydroxypalmitate	678	3	9.73703	7.50993	1.29655	0.194785	9.73703	7.50993	1.29655	0.194785	0.726391	2	0.69545	0	1	0	13.44281620026	13.85976105824	439	-17.4244168338299	33.6130856203333	142	10.1449759567402	9.26884629725778	97	C18-neg	HMDB06294	Lipids and lipid-like molecules	Fatty Acyls	Fatty acids and conjugates	0	0	0.056251	0.402366	0.449993
15-HpETE	581	2	9.28821	5.51197	1.6851	0.09197	8.57289	6.70088	1.27937	0.200767	1.09102	1	0.296244	17.797	1.04452	0.0834299	11.0418990580381	5.76200596663569	439	-9.61323736187262	18.9166555143942	142				C18-neg	HMDB04244	Lipids and lipid-like molecules	Fatty Acyls	Eicosanoids	0	0	0.112476	0.24439	0.461928
acetyl-galactosamine	678	3	5.84743	4.58989	1.27398	0.20267	5.84743	4.58989	1.27398	0.20267	0.279343	2	0.869644	0	1	0	6.84691886486338	6.7547438327583	439	-0.199438782086104	12.3279277883195	142	6.79005915015363	7.26041142465596	97	HILIC-pos	HMDB00212	Organic oxygen compounds	Organooxygen compounds	Carbohydrates and carbohydrate conjugates	0.00624512		0.107233	0.411152	0.464069
arachidate	677	3	-10.9458	6.50929	-1.68157	0.092653	-10.1408	7.9717	-1.2721	0.203338	2.63264	2	0.26812	48.5159	1.14731	0.240307	-20.9107669310276	9.14606044701219	438	11.0644228442475	26.4035646984229	142	-2.37227043888913	9.89557177823844	97	C18-neg	HMDB02212	Lipids and lipid-like molecules	Fatty Acyls	Fatty acids and conjugates	0.000789889		0.0694562	0.245054	0.464069
heptanoate	563	2	-3.92598	3.11193	-1.26159	0.207096	-3.92598	3.11193	-1.26159	0.207096	0.110138	1	0.739987	0	1	0	-3.39406694164451	3.50042948228329	421	-5.93116813473499	6.79638988935235	142				HILIC-neg	HMDB00666	Lipids and lipid-like molecules	Fatty Acyls	Fatty acids and conjugates	0.00240577		0.281522	0.418631	0.470749
glutamine	678	3	4.11743	3.28466	1.25353	0.210011	4.11743	3.28466	1.25353	0.210011	0.793605	2	0.672467	0	1	0	11.182591985796	8.92203724042479	439	9.26150706892155	24.1951293357945	142	2.87353094643427	3.57105082195032	97	HILIC-pos	HMDB00641	Organic acids and derivatives	Carboxylic acids and derivatives	Amino acids, peptides, and analogues	0.00624512		0.0272529	0.423012	0.475466
azelate	678	3	-2.77686	2.64453	-1.05004	0.293701	-11.0821	8.90041	-1.24512	0.213088	5.66757	2	0.0587899	141.348	1.68339	0.647115	-14.876779222678	8.94678920872969	439	-47.1166765506984	23.9319097650822	142	-1.00146757411771	2.78693465648221	97	C18-neg	HMDB00784	Lipids and lipid-like molecules	Fatty Acyls	Fatty acids and conjugates	0	0	0.0265113	0.509922	0.479534
carboxyibuprofen	678	3	-1.39065	1.1179	-1.24399	0.213503	-1.39065	1.1179	-1.24399	0.213503	0.829429	2	0.660529	0	1	0	-1.84923636107238	1.23196404817466	439	0.231685914806145	3.60609537301412	142	1.36294967602402	3.93987637136148	97	C18-neg					0	0	0.0414845	0.42852	0.479534
myristate	678	3	5.8519	4.72025	1.23974	0.21507	5.8519	4.72025	1.23974	0.21507	0.502549	2	0.777809	0	1	0	4.82116687720472	6.62812694067942	439	14.4234344155395	13.0233880420208	142	4.18301814000458	7.85104781112966	97	C18-neg	HMDB00806	Lipids and lipid-like molecules	Fatty Acyls	Fatty acids and conjugates	0	0	0.0377992	0.43014	0.479577
kynurenic acid	678	3	-4.95265	2.97641	-1.66397	0.0961193	-5.32615	4.29754	-1.23935	0.215217	3.73389	2	0.154595	25.5005	1.36636	0.464366	-9.84239084011811	4.47103668016758	439	-10.3294064656802	8.37117325479196	142	1.66127741251945	4.53681391663426	97	HILIC-pos	HMDB00715	Organoheterocyclic compounds	Quinolines and derivatives	Quinoline carboxylic acids	0.00624512		0.133138	0.246501	0.479577
alanine	678	3	-8.77445	5.25524	-1.66966	0.0949874	-10.4338	8.603	-1.21281	0.225203	4.4147	2	0.109992	116.809	1.48572	0.546968	-18.8142223524711	8.02917477760929	439	-23.0935026531273	18.2326856193474	142	2.46455660983577	7.51878494621734	97	HILIC-pos	HMDB00161	Organic acids and derivatives	Carboxylic acids and derivatives	Amino acids, peptides, and analogues	0.00624512		0.0248327	0.246501	0.49916
dodecanedioate	678	3	7.84923	6.47984	1.21133	0.225768	7.84923	6.47984	1.21133	0.225768	0.174204	2	0.916584	0	1	0	17.9124609031594	25.9097397317352	439	10.1886607817703	26.9628223200469	142	6.98014464935358	6.90871639705471	97	C18-neg	HMDB00623	Lipids and lipid-like molecules	Fatty Acyls	Fatty acids and conjugates	0	0	0.0303215	0.449947	0.49916
C20:0 LPE	678	3	3.8169	3.18473	1.1985	0.230722	3.8169	3.18473	1.1985	0.230722	0.276713	2	0.870788	0	1	0	2.11306009414874	5.36257268359777	439	1.63328097306373	9.79112236089576	142	5.35327017255319	4.32782561298802	97	HILIC-pos	HMDB11511	Lipids and lipid-like molecules	Glycerophospholipids	Glycerophosphoethanolamines	0.00624512		0.0394086	0.458205	0.506922
levulinate	678	3	-2.39116	3.78263	-0.632142	0.527294	-13.7559	11.4862	-1.19761	0.231071	6.54331	2	0.0379436	260.954	1.80877	0.694344	-21.9154742585807	11.5104493120608	439	-37.3344728948927	20.8696683156111	142	1.39916847844945	4.08092813940919	97	C18-neg	HMDB00720	Organic acids and derivatives	Keto acids and derivatives	Gamma-keto acids and derivatives	0	0	0.0402944	0.717424	0.506922
C36:4 PC	580	2	8.16097	6.83975	1.19317	0.232803	8.16097	6.83975	1.19317	0.232803	0.775727	1	0.378451	0	1	0	12.7001748255821	8.56407993908122	438	0.166146042035733	11.365683403857	142				C8-pos	HMDB08138*	Lipids and lipid-like molecules	Glycerophospholipids	Glycerophosphocholines	0	0	0.0336521	0.459367	0.508751
C18:1 LPC plasmalogen	581	2	15.9523	5.32107	2.99795	0.00271804	12.121	10.2914	1.17778	0.238883	2.55583	1	0.109888	136.329	1.5987	0.608737	20.2404042746679	5.95888366660514	439	-0.923407731473161	11.8212095727549	142				HILIC-pos	HMDB13122*	Lipids and lipid-like molecules	Glycerophospholipids	Glycerophosphocholines	0.00702576		0.0455338	0.0160251	0.520031
5-acetylamino-6-amino-3-methyluracil	561	2	-1.6068	1.37129	-1.17174	0.2413	-1.6068	1.37129	-1.17174	0.2413	0.605366	1	0.436538	0	1	0	-2.11978831483975	1.52155956726658	419	0.612281733320193	3.16463669494602	142				HILIC-neg	HMDB04400	Organic nitrogen compounds	Organonitrogen compounds	N-arylamides	0.0112269		0.115948	0.470951	0.521671
C16 carnitine	678	3	5.64251	4.83972	1.16587	0.243665	5.64251	4.83972	1.16587	0.243665	0.103505	2	0.949564	0	1	0	4.05645246788514	6.9137670990878	439	6.99475113261475	11.8685530724806	142	7.24956126371279	8.25525395579565	97	HILIC-pos	HMDB00222	Lipids and lipid-like molecules	Fatty Acyls	Fatty acid esters	0.00624512		0.0553157	0.471523	0.521671
taurine	565	2	-7.12418	6.11556	-1.16493	0.244049	-7.12418	6.11556	-1.16493	0.244049	0.794457	1	0.372756	0	1	0	-3.79166442836479	7.16791194943781	423	-16.0401868967952	11.7244364096185	142				HILIC-neg	HMDB00251	Organic acids and derivatives	Organic sulfonic acids and derivatives	Organosulfonic acids and derivatives	0	0	0.0993363	0.471523	0.521671
serotonin	606	3	-1.05251	0.904416	-1.16375	0.244527	-1.05251	0.904416	-1.16375	0.244527	1.73915	2	0.419131	0	1	0	-2.26353624748771	1.33448466152407	371	1.12004793006137	2.75114810426648	142	-0.309473580988061	1.37504567652201	93	HILIC-pos	HMDB00259	Organoheterocyclic compounds	Indoles and derivatives	Tryptamines and derivatives	0.120999		0.118861	0.471523	0.521671
N-methylproline	678	3	-1.33764	1.15039	-1.16276	0.244925	-1.33764	1.15039	-1.16276	0.244925	0.164262	2	0.921151	0	1	0	-1.57471234525694	1.56999195625252	439	-2.06862865241816	3.41375941198019	142	-0.735978563409987	1.94582162898918	97	HILIC-pos					0.00624512		0.0321285	0.471523	0.521671
guanine	678	3	-4.68543	3.27307	-1.43151	0.152284	-4.63687	3.98984	-1.16217	0.245167	2.56703	2	0.277061	11.6787	1.13292	0.22089	2.90084103562513	6.43499875797356	439	-14.9998687227977	9.96869873834164	142	-6.02833656358096	4.11231369824668	97	HILIC-pos	HMDB00132	Organoheterocyclic compounds	Imidazopyrimidines	Purines and purine derivatives	0.00624512		0.116537	0.350072	0.521671
C36:2 PE	678	3	-3.63853	2.54476	-1.42982	0.15277	-4.08884	3.53664	-1.15614	0.247625	3.18701	2	0.203212	14.0193	1.26234	0.372453	-8.5734143782622	3.97889756922552	439	-7.66535693457065	10.2860023878368	142	0.637122336293369	3.49631060479305	97	HILIC-pos	HMDB08994*	Lipids and lipid-like molecules	Glycerophospholipids	Glycerophosphoethanolamines	0.00624512		0.0415799	0.350072	0.524928
C56:7 TAG	677	3	-4.09784	3.56661	-1.14894	0.250579	-4.09784	3.56661	-1.14894	0.250579	0.844775	2	0.65548	0	1	0	-8.09440955620223	5.64001069178437	438	-0.348476248961069	12.9635811942722	142	-1.59133300147206	4.92517349135977	97	C8-pos	HMDB05462*	Lipids and lipid-like molecules	Glycerolipids	Triradylcglycerols	0	0	0.0438231	0.479148	0.529208
mandelate	678	3	-2.15797	2.09328	-1.0309	0.302588	-5.49916	4.79924	-1.14584	0.251861	6.32924	2	0.0422302	43.8842	1.77894	0.684006	-9.24038736159493	4.27425490463273	439	-15.2619950216084	9.60986069316545	142	1.09790239298902	2.47955540600937	97	C18-neg	HMDB00703	Benzenoids	Benzene and substituted derivatives		0	0	0.120175	0.520562	0.529465
N-acetylputrescine	678	3	4.0821	3.56788	1.14413	0.252572	4.0821	3.56788	1.14413	0.252572	0.105058	2	0.948827	0	1	0	5.1766368370468	5.5858474511381	439	5.90000757887409	13.6409619195344	142	2.99173988417172	4.93068904127338	97	HILIC-pos	HMDB02064	Organic acids and derivatives	Carboximidic acids and derivatives	Carboximidic acids	0.00702576		0.0671279	0.481332	0.529465
C49:1 TAG	566	2	-6.4626	1.53935	-4.19827	2.68962e-05	-4.63317	4.06957	-1.13849	0.254915	4.84135	1	0.0277852	26.641	2.20031	0.793446	-8.25426423454823	1.74144899846544	437	-0.0595855760709914	3.29211737209346	129				C8-pos	HMDB11705*	Lipids and lipid-like molecules	Glycerolipids	Triradylcglycerols	0.0198098		0.161772	0.000304465	0.530919
C34:0 PC	677	3	-5.30104	4.56869	-1.1603	0.245928	-7.08133	6.23495	-1.13575	0.256062	3.20465	2	0.201428	44.7397	1.26583	0.375906	-10.5425934967546	8.19378999881056	438	-22.6377885723935	13.3775962520269	142	1.07770338519334	6.03831006065124	97	C8-pos	HMDB07970*	Lipids and lipid-like molecules	Glycerophospholipids	Glycerophosphocholines	0	0	0.0367277	0.471848	0.530919
2-hydroxyglutarate	662	3	-2.78775	2.45464	-1.13571	0.256079	-2.78775	2.45464	-1.13571	0.256079	1.09279	2	0.579033	0	1	0	-7.25734148128112	5.66223639535269	423	-7.60379291183476	10.6101832984967	142	-1.3405885282981	2.81836420720081	97	HILIC-neg	HMDB59655*	Organic acids and derivatives	Hydroxy acids and derivatives	Short-chain hydroxy acids and derivatives	0	0	0.0882338	0.486379	0.530919
C18:0 CE	677	3	6.80134	6.00728	1.13218	0.257557	6.80134	6.00728	1.13218	0.257557	0.0167583	2	0.991656	0	1	0	6.67988659720027	8.58943229667511	438	8.53150548980835	15.1583686437762	142	6.20125269705287	10.099279297918	97	C8-pos	HMDB10368	Lipids and lipid-like molecules	Steroids and steroid derivatives	Steroid esters	0	0	0.0339571	0.487549	0.532034
cytosine	678	3	-3.02571	2.68262	-1.12789	0.259366	-3.02571	2.68262	-1.12789	0.259366	0.695089	2	0.706421	0	1	0	-5.24155427613964	5.86383703417239	439	-10.823903450949	12.0725444999061	142	-1.88072541991152	3.11568967027862	97	HILIC-pos	HMDB00630	Organoheterocyclic compounds	Diazines	Pyrimidines and pyrimidine derivatives	0.00624512		0.0880317	0.48805	0.533822
C16:0 LPE	678	3	3.19673	2.84972	1.12177	0.26196	3.19673	2.84972	1.12177	0.26196	0.991886	2	0.608996	0	1	0	4.77788916426649	4.62641252149202	439	-6.14925383841509	10.0225215984861	142	3.4851109678948	3.87890829104702	97	HILIC-pos	HMDB11503	Lipids and lipid-like molecules	Glycerophospholipids	Glycerophosphoethanolamines	0.00624512		0.0319276	0.489339	0.537209
C40:6 PE	674	3	-1.54205	1.3846	-1.11371	0.265404	-1.54205	1.3846	-1.11371	0.265404	0.816657	2	0.66476	0	1	0	-4.81453836679081	3.89079767645073	438	-1.21945892206843	2.38007275899353	139	-0.971395528925533	1.8931144164259	97	C8-pos	HMDB09012*	Lipids and lipid-like molecules	Glycerophospholipids	Glycerophosphoethanolamines	0.00475436		0.0589358	0.490691	0.542305
salicylate	678	3	1.00799	0.90814	1.10995	0.267019	1.00799	0.90814	1.10995	0.267019	0.930147	2	0.628089	0	1	0	0.887632004108646	1.05923002452109	439	-2.24568380623921	4.20898791844083	142	2.10671075802564	1.94331363655012	97	C18-neg	HMDB01895	Benzenoids	Benzene and substituted derivatives	Benzoic acids and derivatives	0	0	0.0157051	0.490691	0.542796
N-acetylornithine	678	3	-1.91029	1.72561	-1.10702	0.268284	-1.91029	1.72561	-1.10702	0.268284	0.565399	2	0.753746	0	1	0	-3.27607629292768	2.55205062883603	439	0.0725570439393424	4.88299668012941	142	-1.00864552661435	2.66932658394296	97	HILIC-pos	HMDB03357	Organic acids and derivatives	Carboxylic acids and derivatives	Amino acids, peptides, and analogues	0.00624512		0.0442369	0.49142	0.542796
leucine	678	3	-7.42553	5.59493	-1.32719	0.184446	-10.3222	9.3289	-1.10648	0.268521	4.67251	2	0.0966893	145.297	1.52848	0.571964	-18.7429350144576	9.26689927079726	439	-24.816917980565	17.1623851334765	142	3.86253170212334	7.69100165155118	97	HILIC-pos	HMDB00687	Organic acids and derivatives	Carboxylic acids and derivatives	Amino acids, peptides, and analogues	0.00624512		0.0201374	0.394264	0.542796
xanthine	678	3	-3.39587	3.07767	-1.10339	0.269858	-3.39587	3.07767	-1.10339	0.269858	1.98949	2	0.369819	0	1	0	-7.21708860920338	4.54748762621537	439	-6.46819192910398	8.67831148610225	142	1.73793605147009	4.77060564363202	97	HILIC-pos	HMDB00292	Organoheterocyclic compounds	Imidazopyrimidines	Purines and purine derivatives	0.00624512		0.154287	0.492708	0.543557
C36:0 PC	677	3	-6.47091	3.9509	-1.63783	0.101457	-9.29411	8.47404	-1.09677	0.27274	8.09045	2	0.0175057	158.445	2.01127	0.752795	-17.5780483677009	6.59814796457158	438	-18.1965789892532	10.5786485722961	142	4.72111933283821	5.57646261912874	97	C8-pos	HMDB08036*	Lipids and lipid-like molecules	Glycerophospholipids	Glycerophosphocholines	0	0	0.0548047	0.25522	0.547415
C58:10 TAG	677	3	1.84129	1.68612	1.09203	0.27482	1.84129	1.68612	1.09203	0.27482	1.54139	2	0.46269	0	1	0	3.81659129465025	3.41361631373674	438	8.17705303514063	6.93007958236839	142	0.611451657380971	2.0198831410742	97	C8-pos	HMDB05476*	Lipids and lipid-like molecules	Glycerolipids	Triradylcglycerols	0	0	0.0349341	0.497069	0.54794
C30:0 PC	678	3	-2.25661	2.06865	-1.09086	0.275335	-2.25661	2.06865	-1.09086	0.275335	0.89383	2	0.639598	0	1	0	-3.04822346918428	2.96803652700403	439	-7.6163416218696	7.59582679045535	142	-0.479381565675299	3.11841841408102	97	HILIC-pos	HMDB07869*	Lipids and lipid-like molecules	Glycerophospholipids	Glycerophosphocholines	0.00624512		0.0394747	0.497069	0.54794
C24:0 SM	677	3	5.0405	4.62617	1.08956	0.275906	5.0405	4.62617	1.08956	0.275906	0.0224346	2	0.988845	0	1	0	4.38178388536914	7.7349842562948	438	6.9451551445338	15.6697300127377	142	5.16589341568033	6.20900180440778	97	C8-pos	HMDB11697	Lipids and lipid-like molecules	Sphingolipids	Phosphosphingolipids	0	0	0.0301366	0.497069	0.54794
eicosapentaenoate	678	3	2.48865	2.31708	1.07405	0.282802	2.48865	2.31708	1.07405	0.282802	0.0478333	2	0.976367	0	1	0	2.05625058617129	3.2750526082815	439	3.57085674612826	6.58066485093638	142	2.70774725138491	3.7813711481945	97	C18-neg	HMDB01999	Lipids and lipid-like molecules	Fatty Acyls	Fatty acids and conjugates	0	0	0.0587785	0.503352	0.555748
2-hydroxyoctanoate	678	3	-7.08869	2.85004	-2.48722	0.0128744	-6.02451	5.61684	-1.07258	0.283459	6.71107	2	0.0348906	64.523	1.83181	0.701985	-16.0571442030897	4.66915273425229	439	4.81453683425965	8.06380034351432	142	-3.39792514482953	4.02053774611483	97	C18-neg	HMDB00711*	Lipids and lipid-like molecules	Fatty Acyls	Fatty acids and conjugates	0	0	0.0312624	0.0555039	0.555748
C20:4 LPC	678	3	3.75578	3.50575	1.07132	0.284025	3.75578	3.50575	1.07132	0.284025	0.614907	2	0.735317	0	1	0	7.57321770632462	6.0424200540751	439	2.73530067039783	9.05587756329415	142	1.55118776711133	4.89220006614421	97	HILIC-pos	HMDB10395				0.00624512		0.0322097	0.503945	0.555748
gabapentin	677	3	2.4071	1.08976	2.20884	0.0271859	2.37208	2.21465	1.07109	0.284131	5.67217	2	0.058655	9.36861	1.68407	0.647401	6.76638151891289	2.43768966085721	439	-2.74511089468186	3.36733675257379	142	1.93027781883821	1.30679590509229	96	HILIC-pos	HMDB05015	Organic acids and derivatives	Carboxylic acids and derivatives	Amino acids, peptides, and analogues	0.00624512		0.100933	0.0992723	0.555748
suberate	660	3	-2.90586	2.67713	-1.08544	0.277727	-2.97538	2.78147	-1.06972	0.284747	2.09173	2	0.351388	1.23547	1.02267	0.0438528	-0.559950919902472	5.39128869609214	421	-12.9024755284851	7.46933112080482	142	-1.77661247127961	3.38643780590347	97	HILIC-neg	HMDB00893	Lipids and lipid-like molecules	Fatty Acyls	Fatty acids and conjugates	0.00240577		0.100727	0.497447	0.555748
C36:4 PE	677	3	-2.41405	2.27111	-1.06294	0.287809	-2.41405	2.27111	-1.06294	0.287809	0.675337	2	0.713432	0	1	0	-2.51162505955837	3.4388154290382	438	-6.82880702182917	6.25030662810696	142	-0.965595883949582	3.45620073402417	97	C8-pos	HMDB08937*	Lipids and lipid-like molecules	Glycerophospholipids	Glycerophosphoethanolamines	0	0	0.0614279	0.507082	0.558949
C14:0 LPC	678	3	-2.66714	2.517	-1.05965	0.289303	-2.66714	2.517	-1.05965	0.289303	0.193775	2	0.907658	0	1	0	-3.53428580504045	3.95483578214284	439	-5.19797999411073	9.84295307276372	142	-1.69137217436962	3.45879750751712	97	HILIC-pos	HMDB10379	Lipids and lipid-like molecules	Glycerophospholipids	Glycerophosphocholines	0.00624512		0.0483482	0.507082	0.558949
N2,N2-dimethylguanosine	678	3	4.39093	4.14438	1.05949	0.289377	4.39093	4.14438	1.05949	0.289377	0.399664	2	0.818868	0	1	0	6.69919963289297	6.22300761231358	439	8.21653091375209	15.5385337071539	142	1.72076989013534	5.94892689103946	97	HILIC-pos	HMDB04824	Nucleosides, nucleotides, and analogues	Purine nucleosides		0.00624512		0.132984	0.507082	0.558949
2,1-deoxycortisol	574	2	-1.96641	1.8597	-1.05738	0.290337	-1.96641	1.8597	-1.05738	0.290337	0.00967519	1	0.921644	0	1	0	-2.07639043722255	2.16993483321307	433	-1.66215823148021	3.6091910254678	141				HILIC-pos	HMDB04030	Lipids and lipid-like molecules	Steroids and steroid derivatives	Pregnane steroids	0.0124902		0.310521	0.507194	0.558949
indolelactate	662	3	-3.87136	3.4399	-1.12543	0.260408	-4.55062	4.31366	-1.05493	0.291456	2.95582	2	0.228114	18.2901	1.21569	0.323369	-2.24183147910739	5.32509089098711	423	-17.6069685925552	8.76490990600442	142	-0.522333325981282	5.25385009219083	97	HILIC-neg	HMDB00671	Organoheterocyclic compounds	Indoles and derivatives	Indolyl carboxylic acids and derivatives	0	0	0.0821715	0.48805	0.5592
C22:6 LPE	677	3	3.48546	3.33717	1.04444	0.296284	3.48546	3.33717	1.04444	0.296284	0.35842	2	0.835931	0	1	0	5.55987513650127	5.02536605597787	438	0.364068154020303	7.81384843963917	142	2.5682572748877	5.43788500849617	97	C8-pos	HMDB11526	Lipids and lipid-like molecules	Glycerophospholipids	Glycerophosphoethanolamines	0	0	0.0510288	0.511283	0.564649
choline	678	3	4.99818	4.7856	1.04442	0.296291	4.99818	4.7856	1.04442	0.296291	0.095558	2	0.953344	0	1	0	4.39601630864385	8.41219903029471	439	0.461329400063763	17.2760742687811	142	5.90373558309983	6.18006771993142	97	HILIC-pos	HMDB00097	Organic nitrogen compounds	Organonitrogen compounds	Quaternary ammonium salts	0.00624512		0.0284484	0.511283	0.564649
C18:1 LPE	678	3	-2.85384	2.68862	-1.06145	0.288485	-3.54715	3.45831	-1.02569	0.305038	2.88266	2	0.236613	11.3492	1.20055	0.306197	-5.6639454363377	4.41242705424746	439	-13.7517562336168	9.0537822779346	142	0.854321026956761	3.65694257558526	97	HILIC-pos	HMDB11506*	Lipids and lipid-like molecules	Glycerophospholipids	Glycerophosphoethanolamines	0.00624512		0.0363463	0.507082	0.579367
C36:5 PC plasmalogen	678	3	7.14483	3.99612	1.78794	0.073785	9.58084	9.39812	1.01944	0.307993	8.32112	2	0.0155988	188.121	2.03974	0.759648	22.2678780221278	6.75132603076652	439	9.99888291666508	15.0809321996981	142	-2.34485173420119	5.24969291363697	97	HILIC-pos	HMDB11221*	Lipids and lipid-like molecules	Glycerophospholipids	Glycerophosphocholines	0.00624512		0.0364224	0.207773	0.580771
C36:1 PC	677	3	-5.91699	3.71565	-1.59245	0.111283	-9.08712	8.92062	-1.01866	0.308362	9.5028	2	0.00863961	180.94	2.17977	0.789536	-18.5156165589939	6.14182906413178	438	-16.7032366756702	11.6433589700556	142	4.81170702320459	5.0934245760275	97	C8-pos	HMDB08038*	Lipids and lipid-like molecules	Glycerophospholipids	Glycerophosphocholines	0	0	0.0353732	0.270327	0.580771
malonate	662	3	-4.3303	6.07731	-0.712536	0.476133	-10.9665	10.7861	-1.01673	0.309281	4.10286	2	0.128551	183.378	1.43228	0.512536	-22.3581940353201	16.1188577102701	423	-27.539542274362	17.3937231027824	142	3.00359168044367	7.08501654598588	97	HILIC-neg	HMDB00691	Organic acids and derivatives	Carboxylic acids and derivatives	Dicarboxylic acids and derivatives	0	0	0.146725	0.678819	0.580771
C5-DC carnitine	678	3	3.2018	3.15302	1.01547	0.309881	3.2018	3.15302	1.01547	0.309881	0.370686	2	0.830819	0	1	0	3.5724247616345	4.66285011552276	439	-2.80736961854737	10.4263673385177	142	4.04396637325368	4.6934438599713	97	HILIC-pos	HMDB13130	Organic acids and derivatives	Hydroxy acids and derivatives	Beta hydroxy acids and derivatives	0.00702576		0.101349	0.529529	0.580771
5-acetylamino-6-amino-3-methyluracil	667	3	0.984629	0.972962	1.01199	0.311542	0.984629	0.972962	1.01199	0.311542	1.25721	2	0.533336	0	1	0	-0.0898852629158275	1.63201081970241	434	-0.734967124036004	3.25753617580456	142	1.94852041179862	1.30558831422185	91	HILIC-pos	HMDB04400	Organic nitrogen compounds	Organonitrogen compounds	N-arylamides	0.0187354		0.107338	0.529529	0.581957
N-acetylserine	565	2	-6.60281	6.57271	-1.00458	0.315099	-6.60281	6.57271	-1.00458	0.315099	0.0342497	1	0.853177	0	1	0	-7.33727708000063	7.67794475270324	423	-4.58828928159809	12.7157965726862	142				HILIC-neg	HMDB02931	Organic acids and derivatives	Carboxylic acids and derivatives	Amino acids, peptides, and analogues	0	0	0.0629182	0.531398	0.585057
13-HODE	678	3	1.15795	1.37399	0.842763	0.399361	2.97378	2.96226	1.00389	0.315432	3.66437	2	0.160064	12.1679	1.35358	0.454203	7.14825785427948	3.69294524498108	439	10.1010599314847	12.7644866967767	142	0.0604682327969354	1.49031220625516	97	C18-neg	HMDB04667	Lipids and lipid-like molecules	Fatty Acyls	Lineolic acids and derivatives	0	0	0.113177	0.61723	0.585057
dodecanoate	678	3	3.26568	3.26496	1.00022	0.317204	3.26568	3.26496	1.00022	0.317204	0.0520453	2	0.974313	0	1	0	2.96119918227679	5.51241834644262	439	1.84525308133064	8.33541662866846	142	3.92072287766694	4.63703894914553	97	C18-neg	HMDB00638	Lipids and lipid-like molecules	Fatty Acyls	Fatty acids and conjugates	0	0	0.0354548	0.531398	0.585057
C34:2 PE plasmalogen	677	3	-3.46172	3.46191	-0.999947	0.317336	-3.46172	3.46191	-0.999947	0.317336	0.56863	2	0.75253	0	1	0	-1.53012205780506	5.02813835090537	438	-9.61570252415778	9.50779133040397	142	-3.71535741021938	5.5196149499933	97	C8-pos	HMDB08952*	Lipids and lipid-like molecules	Glycerophospholipids	Glycerophosphoethanolamines	0	0	0.069375	0.531398	0.585057
C34:4 PC	677	3	-2.71761	2.76253	-0.983738	0.325244	-2.71761	2.76253	-0.983738	0.325244	0.689747	2	0.70831	0	1	0	-1.24058507001065	4.47232168114346	438	2.08385492030423	8.71249650580699	142	-4.73778383758799	3.83864145678438	97	C8-pos	HMDB07883*				0	0	0.0302448	0.537558	0.597689
tyramine	581	2	3.17302	3.23528	0.980755	0.326714	3.17302	3.23528	0.980755	0.326714	0.889094	1	0.345723	0	1	0	1.84587667536919	3.5281832044879	439	10.1852286199736	8.10997897102261	142				HILIC-pos	HMDB00306	Benzenoids	Benzene and substituted derivatives	Phenethylamines	0.00624512		0.085093	0.537558	0.598101
N-acetylaspartic acid	678	3	4.38745	4.44016	0.988127	0.32309	4.56453	4.66245	0.978997	0.327582	2.16472	2	0.338794	5.28675	1.04037	0.0760947	-1.33270803706993	6.45883844499892	439	17.286358512589	11.2498934342724	142	6.25482973731101	7.28357272004812	97	HILIC-pos	HMDB00812	Organic acids and derivatives	Carboxylic acids and derivatives	Amino acids, peptides, and analogues	0.00624512		0.169153	0.536622	0.598101
tocopherol	547	2	1.52993	1.28899	1.18692	0.235259	1.41214	1.46132	0.966343	0.333873	1.08877	1	0.296744	0.635331	1.04344	0.081533	2.0590919412493	1.38516356349954	405	-1.88864489260992	3.52069410533281	142				HILIC-neg	HMDB01893	Lipids and lipid-like molecules	Prenol lipids	Quinone and hydroquinone lipids	0.0376905		0.21142	0.46075	0.607627
butyrobetaine	581	2	-5.47679	5.69378	-0.961889	0.336105	-5.47679	5.69378	-0.961889	0.336105	0.00944023	1	0.922599	0	1	0	-5.06743259218694	7.08306883046587	439	-6.22441340384911	9.5722529415798	142				HILIC-pos	HMDB01161	Lipids and lipid-like molecules	Fatty Acyls	Fatty acids and conjugates	0.00624512		0.0268877	0.549814	0.609441
hydrocinnamate	653	3	-1.58435	1.60409	-0.987698	0.323301	-2.47993	2.58435	-0.959596	0.337259	4.41433	2	0.110012	10.7468	1.48565	0.54693	-0.157971439497101	2.71104140429457	439	-10.9242766070159	4.73080912637953	142	-0.510494438160446	2.19319570633344	72	C18-neg	HMDB00764	Phenylpropanoids and polyketides	Phenylpropanoic acids		0	0	0.15949	0.536622	0.609441
succinate	662	3	-3.9851	4.16014	-0.957926	0.3381	-3.9851	4.16014	-0.957926	0.3381	1.87281	2	0.392034	0	1	0	-17.2580486965734	10.8466472083587	423	-8.22883055126468	19.6135419482611	142	-1.33205068906815	4.62835732139098	97	HILIC-neg	HMDB00254	Organic acids and derivatives	Carboxylic acids and derivatives	Dicarboxylic acids and derivatives	0	0	0.0620687	0.551483	0.609441
caffeine	678	3	1.12479	0.822442	1.36763	0.171429	1.04135	1.09066	0.954784	0.339687	3.07448	2	0.214974	1.26099	1.23985	0.349484	-0.0108048083828342	1.20203761710334	439	-0.860650702262229	2.76633878198857	142	2.71928197771074	1.23501598950439	97	HILIC-pos	HMDB01847	Organoheterocyclic compounds	Imidazopyrimidines	Purines and purine derivatives	0.00624512		0.074611	0.374629	0.610359
adrenate	678	3	4.70111	3.23855	1.45161	0.146611	4.60171	4.8347	0.951809	0.341194	3.99941	2	0.135375	34.6242	1.41411	0.499926	12.1204458057245	4.98474601264227	439	2.46982815839629	8.90997630934528	142	-1.66275285209576	4.85051018450972	97	C18-neg	HMDB02226	Lipids and lipid-like molecules	Fatty Acyls	Fatty acids and conjugates	0	0	0.0622335	0.339008	0.611125
glycocholate	678	3	-2.23648	1.24329	-1.79885	0.0720428	-1.74587	1.84731	-0.94509	0.344613	3.89557	2	0.142589	4.94717	1.39563	0.486597	-2.88723862096581	1.7292371100573	439	3.98559952387697	3.41697897219819	142	-3.62623191169948	2.09951098243622	97	C18-neg	HMDB00138	Lipids and lipid-like molecules	Steroids and steroid derivatives	Bile acids, alcohols and derivatives	0	0	0.0480794	0.204906	0.615302
N1-methyl-2-pyridone-5-carboxamide	678	3	-2.55104	2.4263	-1.05141	0.293071	-2.42491	2.57871	-0.940359	0.347033	2.18981	2	0.334572	1.88977	1.04638	0.0866783	-4.35937820829058	3.37656487917959	439	6.66222368432628	6.73699622964893	142	-3.28921083562218	4.07823896813575	97	HILIC-pos	HMDB04193	Organoheterocyclic compounds	Pyridines and derivatives	Pyridinecarboxylic acids and derivatives	0.00624512		0.0757472	0.509922	0.617676
glycoursodeoxycholate	678	3	-1.45551	0.988362	-1.47265	0.140845	-1.20476	1.28815	-0.935264	0.349652	3.09456	2	0.212826	1.77881	1.2439	0.353704	-2.0345626994655	1.46688589636201	439	3.13763369687296	2.79414348531492	142	-2.19638147075194	1.52345336752887	97	C18-neg	HMDB00708	Lipids and lipid-like molecules	Steroids and steroid derivatives	Bile acids, alcohols and derivatives	0	0	0.0371033	0.33078	0.620386
C38:4 PE	678	3	-2.81385	3.02321	-0.930747	0.351984	-2.81385	3.02321	-0.930747	0.351984	1.22878	2	0.54097	0	1	0	-6.47108105270698	5.03052438038165	439	-8.03028310276378	12.1029420091585	142	0.0422672711065667	3.98192772273502	97	HILIC-pos	HMDB09003*	Lipids and lipid-like molecules	Glycerophospholipids	Glycerophosphoethanolamines	0.00624512		0.0424793	0.57248	0.622572
glycocholate	675	3	-1.66281	0.99237	-1.67559	0.0938181	-1.36223	1.47407	-0.924123	0.355422	3.7533	2	0.153102	3.02598	1.36991	0.467135	-1.58899472302826	1.34003506263827	436	3.27477163346182	2.98770781061076	142	-3.37770379003532	1.69877085947871	97	HILIC-pos	HMDB00138	Lipids and lipid-like molecules	Steroids and steroid derivatives	Bile acids, alcohols and derivatives	0.0171741		0.0557304	0.245838	0.626695
C22:0 LPE	676	3	2.68062	2.91954	0.918167	0.358532	2.68062	2.91954	0.918167	0.358532	0.397198	2	0.819879	0	1	0	0.926899722255141	4.83397670023949	438	6.10864547345135	6.6532799691812	141	2.63458457415295	4.38805748883432	97	C8-pos	HMDB11520	Lipids and lipid-like molecules	Glycerophospholipids	Glycerophosphoethanolamines	0.000792393		0.0661058	0.581458	0.629105
aconitate	662	3	5.67065	3.87898	1.46189	0.143771	4.70879	5.14432	0.915339	0.360014	2.46577	2	0.29145	19.9598	1.11035	0.188895	7.6073188796437	4.3604638241349	423	11.1594600251686	13.4333469355496	142	-10.2173792692676	10.9597133412264	97	HILIC-neg	HMDB00072*	Organic acids and derivatives	Carboxylic acids and derivatives	Tricarboxylic acids and derivatives	0	0	0.0548451	0.335332	0.629105
piperine	675	3	-0.93187	1.01998	-0.913618	0.360917	-0.93187	1.01998	-0.913618	0.360917	1.03073	2	0.597282	0	1	0	-1.21095329712057	1.65055922613996	437	2.42357762722571	3.46041770360957	141	-1.28001165818708	1.3994007399952	97	C8-pos	HMDB29377	Alkaloids and derivatives			0.00396197		0.0273935	0.582505	0.629105
C40:9 PC	677	3	3.73357	4.08928	0.913014	0.361235	3.73357	4.08928	0.913014	0.361235	0.100408	2	0.951036	0	1	0	5.44687559337256	6.77936558390515	438	2.78973358853229	13.1522825487561	142	2.74719424626235	5.56745917272179	97	C8-pos	HMDB08731*	Lipids and lipid-like molecules	Glycerophospholipids	Glycerophosphocholines	0	0	0.0315627	0.582505	0.629105
C20:1 LPE	678	3	2.73653	3.0087	0.909539	0.363066	2.73653	3.0087	0.909539	0.363066	1.45979	2	0.481959	0	1	0	-1.8042494511842	5.07785029396322	439	1.38817580245154	8.80811031085502	142	6.02726563008538	4.12404425645336	97	HILIC-pos	HMDB11512*	Lipids and lipid-like molecules	Glycerophospholipids	Glycerophosphoethanolamines	0.00624512		0.14108	0.583173	0.630353
C20:4 CE	677	3	9.11082	4.66248	1.95407	0.0506925	7.9001	8.71098	0.906912	0.364453	6.19087	2	0.0452553	150.739	1.75938	0.676944	23.6451206407606	7.65695964297732	438	-6.9037279680753	12.4103674955055	142	2.70047076597895	6.67382164071275	97	C8-pos	HMDB06726	Lipids and lipid-like molecules	Steroids and steroid derivatives	Steroid esters	0	0	0.043363	0.161191	0.630827
C16:1 MAG	677	3	-9.82647	10.9972	-0.893546	0.371565	-9.82647	10.9972	-0.893546	0.371565	0.558385	2	0.756394	0	1	0	-17.1148205384228	15.0051980929683	438	-8.69885452500486	36.9438340396864	142	0.366527753353082	17.9759716172769	97	C8-pos	HMDB11565*	Lipids and lipid-like molecules	Glycerolipids	Monoradylglycerols	0	0	0.0946635	0.589092	0.638577
C40:7 PE plasmalogen	677	3	2.48192	2.7884	0.890088	0.373419	2.48192	2.7884	0.890088	0.373419	1.64936	2	0.438375	0	1	0	7.86736486625918	5.19154355181033	438	-2.96332874516484	9.41279553957537	142	0.757313692006989	3.53056738871846	97	C8-pos	HMDB11394*	Lipids and lipid-like molecules	Glycerophospholipids	Glycerophosphoethanolamines	0	0	0.0441628	0.590377	0.638577
glucuronate	662	3	3.11715	3.176	0.981471	0.326361	3.29743	3.70965	0.88888	0.374067	2.70498	2	0.258596	10.812	1.16297	0.260623	-0.624127440858106	4.97440209941177	423	11.501437709844	6.02618870118299	142	0.562274140598436	5.66247421724268	97	HILIC-neg	HMDB00127	Organic oxygen compounds	Organooxygen compounds	Carbohydrates and carbohydrate conjugates	0	0	0.214415	0.537558	0.638577
indoleacetate	651	3	-0.697518	1.32991	-0.524486	0.599941	-2.56857	2.89252	-0.888003	0.374539	4.53774	2	0.103429	13.566	1.50628	0.559252	-6.48605555020078	3.24874434154302	423	-5.69327170603109	7.38652574353148	142	0.71742371768446	1.48687495470423	86	HILIC-neg	HMDB00197	Organoheterocyclic compounds	Indoles and derivatives	Indolyl carboxylic acids and derivatives	0.00240577		0.115157	0.772692	0.638577
C20:0 SM	677	3	4.61316	5.19534	0.887942	0.374572	4.61316	5.19534	0.887942	0.374572	0.0547755	2	0.972984	0	1	0	3.38948498008209	8.54872889994492	438	3.19901584845647	15.7007967440287	142	5.7774402392217	7.19654909034855	97	C8-pos	HMDB12102	Lipids and lipid-like molecules	Sphingolipids	Phosphosphingolipids	0	0	0.0363695	0.590551	0.638577
C20:5 LPC	678	3	3.62846	3.67256	0.98799	0.323157	3.64428	4.14063	0.880128	0.37879	2.39993	2	0.301205	9.12133	1.09543	0.166642	-3.34311092747891	5.81343249893754	439	9.05456786951491	10.8310652200823	142	8.07029851759485	5.26842261216518	97	HILIC-pos	HMDB10397	Lipids and lipid-like molecules	Glycerophospholipids	Glycerophosphocholines	0.00624512		0.0360235	0.536622	0.643829
2-hydroxyhexadecanoate	678	3	7.32842	6.73627	1.0879	0.276637	7.51682	8.57359	0.876741	0.380628	2.8162	2	0.244607	66.7522	1.18663	0.289824	22.4226192529205	11.434810849437	439	-8.68867647943211	22.4139715567179	142	0.589432895827234	8.98062303103513	97	C18-neg					0	0	0.0396728	0.497069	0.644735
alpha-glycerophosphocholine	678	3	1.85248	2.12364	0.872315	0.383037	1.85248	2.12364	0.872315	0.383037	0.111539	2	0.945757	0	1	0	2.57648590077565	4.2094072510811	439	-0.899496378640328	9.66244304557476	142	1.77883889300481	2.54336181564946	97	HILIC-pos	HMDB00086	Lipids and lipid-like molecules	Glycerophospholipids	Glycerophosphocholines	0.00624512		0.045501	0.599449	0.644735
stearate	678	3	11.4662	13.1544	0.871662	0.383393	11.4662	13.1544	0.871662	0.383393	0.157781	2	0.924141	0	1	0	14.3183927560407	16.5279395773206	439	-1.70824290142517	36.8831084817239	142	10.9192444606395	26.887035380237	97	C18-neg	HMDB00827	Lipids and lipid-like molecules	Fatty Acyls	Fatty acids and conjugates	0	0	0.0536677	0.599449	0.644735
hypoxanthine	678	3	2.7551	2.55148	1.0798	0.28023	2.87333	3.29976	0.870771	0.383879	3.11066	2	0.21112	11.835	1.24713	0.35705	4.17262793885871	3.58501872428845	439	9.54576130071182	6.12605055281285	142	-3.16979334989806	4.5103934336246	97	HILIC-pos	HMDB00157	Organoheterocyclic compounds	Imidazopyrimidines	Purines and purine derivatives	0.00624512		0.0476217	0.500347	0.644735
17-Methylstearate	581	2	4.76934	5.50543	0.866297	0.386327	4.76934	5.50543	0.866297	0.386327	0.0376842	1	0.846079	0	1	0	5.35827829864742	6.28600735366061	439	2.82991814231752	11.4071191682464	142				C18-neg	HMDB61710	Lipids and lipid-like molecules	Fatty Acyls	Fatty acids and conjugates	0	0	0.0595495	0.602373	0.646927
2-methylguanosine	678	3	-2.70839	3.19759	-0.847009	0.39699	-2.70839	3.19759	-0.847009	0.39699	1.85719	2	0.395108	0	1	0	-3.4593401161927	3.96684184388974	439	-16.7127126653117	12.8177147103732	142	2.01201419714117	5.95835308457431	97	HILIC-pos	HMDB05862	Nucleosides, nucleotides, and analogues	Purine nucleosides		0.00624512		0.173977	0.61599	0.662821
C36:4 PE plasmalogen	677	3	2.30548	2.7406	0.841232	0.400218	2.30548	2.7406	0.841232	0.400218	0.17942	2	0.914196	0	1	0	3.37668241145006	4.4850120401754	438	4.0385537387975	8.69557566666922	142	1.22041414343593	3.77421799610092	97	C8-pos	HMDB11442*	Lipids and lipid-like molecules	Glycerophospholipids	Glycerophosphoethanolamines	0	0	0.0616909	0.61723	0.666245
threitol	662	3	-2.32543	2.77472	-0.838078	0.401987	-2.32543	2.77472	-0.838078	0.401987	0.780456	2	0.676903	0	1	0	-3.49579219780557	5.29531632451763	423	-6.93918116344052	6.81691866498978	142	-0.38575772901892	3.70869301920713	97	HILIC-neg	HMDB04136	Organic oxygen compounds	Organooxygen compounds	Carbohydrates and carbohydrate conjugates	0	0	0.0804084	0.618273	0.667227
C18:0 LPC	678	3	2.62795	3.15774	0.832226	0.405281	2.62795	3.15774	0.832226	0.405281	0.661908	2	0.718238	0	1	0	-1.45337028968004	5.95403263600229	439	5.36013949980547	13.1118163629048	142	4.12556229843421	3.88477709915711	97	HILIC-pos	HMDB10384	Lipids and lipid-like molecules	Glycerophospholipids	Glycerophosphocholines	0.00624512		0.0307073	0.621651	0.670729
C54:7 TAG	677	3	-1.81343	2.18991	-0.828085	0.407622	-1.81343	2.18991	-0.828085	0.407622	0.902384	2	0.636868	0	1	0	-2.43808316489887	3.29723529138108	438	6.69010515145942	9.22706688453272	142	-2.21825068331076	3.08911378778485	97	C8-pos	HMDB05447*	Lipids and lipid-like molecules	Glycerolipids	Triradylcglycerols	0	0	0.0361322	0.623552	0.672636
2-hydroxy-3-methylpentanoate/hydroxyisocaproate	662	3	-3.16663	3.87574	-0.817038	0.413907	-3.16663	3.87574	-0.817038	0.413907	0.051599	2	0.97453	0	1	0	-4.23172229302989	6.13891816508379	423	-2.07369856098475	11.0368554571866	142	-2.56055295300799	5.60527109781381	97	HILIC-neg	HMDB00317*	Lipids and lipid-like molecules	Fatty Acyls	Fatty acids and conjugates	0	0	0.0510602	0.625779	0.679558
3-phosphoglycerate	642	3	-1.42918	1.75319	-0.815185	0.414967	-1.42918	1.75319	-0.815185	0.414967	0.595112	2	0.742631	0	1	0	-3.00113681184798	2.87432668745476	403	1.22379020380107	5.46275716951949	142	-0.835658519981046	2.41972110088861	97	HILIC-neg	HMDB00807	Organic oxygen compounds	Organooxygen compounds	Carbohydrates and carbohydrate conjugates	0.0457097		0.473991	0.625779	0.679558
N-acetyl-L-alanine	581	2	-5.24898	6.44525	-0.814395	0.415419	-5.24898	6.44525	-0.814395	0.415419	0.300185	1	0.583767	0	1	0	-3.20975163806532	7.44272654055176	439	-11.3640643388211	12.8884565930637	142				HILIC-pos	HMDB00766	Organic acids and derivatives	Carboxylic acids and derivatives	Amino acids, peptides, and analogues	0.00624512		0.177486	0.625779	0.679558
pseudouridine	678	3	3.81928	4.70569	0.81163	0.417004	3.81928	4.70569	0.81163	0.417004	1.43747	2	0.48737	0	1	0	-2.86667874800777	7.48079797054057	439	2.5515754071739	17.6693264984414	142	8.94771411166339	6.44319584671833	97	HILIC-pos	HMDB00767	Nucleosides, nucleotides, and analogues	Nucleoside and nucleotide analogues		0.00624512		0.104134	0.625779	0.679726
palmithoylethanolamide	677	3	-9.95483	12.2895	-0.810029	0.417923	-9.95483	12.2895	-0.810029	0.417923	1.1725	2	0.556411	0	1	0	-4.36724671313794	15.1429753642368	438	2.79635664944376	34.0322906069964	142	-35.2811984101986	26.7564779875093	97	C8-pos	HMDB02100	Organic acids and derivatives	Carboximidic acids and derivatives	Carboximidic acids	0	0	0.0817854	0.625779	0.679726
arachidonate	678	3	6.67579	4.02438	1.65884	0.0971487	5.61849	6.97929	0.805023	0.420806	5.40923	2	0.066896	90.2649	1.64457	0.630262	17.7902179881636	6.30716590371479	439	-4.78734759401338	10.6250581603887	142	0.266386898967306	6.00311708969449	97	C18-neg	HMDB01043	Lipids and lipid-like molecules	Fatty Acyls	Fatty acids and conjugates	0	0	0.0528929	0.246575	0.682454
4-acetamidobutanoate	678	3	2.88448	3.20971	0.898673	0.368827	2.82539	3.53794	0.798597	0.424524	2.27468	2	0.320672	5.07038	1.06646	0.120754	-2.47166309743334	4.86591578553121	439	2.80861449223765	12.4216036024927	142	7.57331304633832	4.54778034688174	97	HILIC-pos	HMDB03681	Organic acids and derivatives	Carboxylic acids and derivatives	Amino acids, peptides, and analogues	0.00624512		0.129347	0.588044	0.686516
C36:5 PE plasmalogen	677	3	-2.10868	2.6697	-0.789854	0.429613	-2.10868	2.6697	-0.789854	0.429613	1.50688	2	0.470744	0	1	0	2.1782200179225	4.47353753104618	438	-7.06438728648073	9.69027710381179	142	-4.13453335377084	3.54246724454832	97	C8-pos	HMDB11410*	Lipids and lipid-like molecules	Glycerophospholipids	Glycerophosphoethanolamines	0	0	0.0430666	0.63504	0.692766
C36:3 PE plasmalogen	677	3	2.50815	3.20162	0.7834	0.433392	2.50815	3.20162	0.7834	0.433392	0.0622156	2	0.969371	0	1	0	2.81662290200767	4.85879201630367	438	4.42090583222527	10.0985757656927	142	1.80710055724407	4.69359449444914	97	C8-pos	HMDB11441*	Lipids and lipid-like molecules	Glycerophospholipids	Glycerophosphoethanolamines	0	0	0.0387818	0.638802	0.696875
C60:12 TAG	675	3	0.700287	0.897533	0.780235	0.435253	0.700287	0.897533	0.780235	0.435253	0.786063	2	0.675008	0	1	0	1.91188625638303	1.79362420367206	438	1.48552818458085	3.00998840826678	140	0.135407427336819	1.10421566405688	97	C8-pos	HMDB05478*	Lipids and lipid-like molecules	Glycerolipids	Triradylcglycerols	0.00396197		0.0548298	0.639878	0.697111
methionine	678	3	1.13255	2.69459	0.420304	0.674264	-6.62208	8.52041	-0.777203	0.437039	5.72563	2	0.0571077	135.302	1.69199	0.650694	-5.96801460721062	9.14852195199382	439	-37.4120658646488	17.6513438664873	142	2.83404222382613	2.85635040512536	97	HILIC-pos	HMDB00696	Organic acids and derivatives	Carboxylic acids and derivatives	Amino acids, peptides, and analogues	0.00624512		0.026715	0.831647	0.697111
sulfamethoxazole	677	3	1.36989	1.76965	0.774102	0.438871	1.36989	1.76965	0.774102	0.438871	1.84956	2	0.396619	0	1	0	3.19121132110039	2.51467575893864	439	1.49797463375524	3.2756450723041	142	-3.04222844237197	3.83524423805762	96	HILIC-pos	HMDB15150	Benzenoids	Benzene and substituted derivatives	Benzenesulfonamides	0.0241998		0.0893718	0.641439	0.697111
piperine	678	3	-0.814905	1.05385	-0.773263	0.439367	-0.814905	1.05385	-0.773263	0.439367	1.55527	2	0.459492	0	1	0	-1.60934548462167	1.70370332860943	439	3.08109822597347	3.38056794711083	142	-0.958399205553168	1.46115449618105	97	HILIC-pos	HMDB29377	Alkaloids and derivatives			0.00624512		0.0677352	0.641439	0.697111
5-HETE	608	3	1.3928	1.16966	1.19078	0.233742	2.17339	2.82476	0.769408	0.441651	9.92818	2	0.00698431	18.6837	2.22802	0.798553	6.47256230724606	2.07463099506139	439	2.08334584946648	3.19550271174815	141	-1.72158896250303	1.57981773090101	28	C18-neg	HMDB11134	Lipids and lipid-like molecules	Fatty Acyls	Eicosanoids	0.00157978		0.0950907	0.459367	0.697111
S-methyl-L-cysteine-S-oxide	600	3	1.81733	3.31786	0.547741	0.58387	4.59246	5.98225	0.767681	0.442677	4.0213	2	0.133902	51.4031	1.41797	0.502648	10.5758496827749	6.37308816328559	439	22.3202672517421	20.2423384561464	142	-2.34820123300283	3.95965371410068	19	HILIC-pos					0.00624512		0.0424184	0.761452	0.697111
3-methylxanthine	624	3	0.738598	0.962386	0.767466	0.442804	0.738598	0.962386	0.767466	0.442804	1.09066	2	0.579651	0	1	0	-0.139362328002411	1.47126914419436	421	-0.130397297423084	2.56695561776653	113	1.89206850940953	1.46495582018358	90	HILIC-neg	HMDB01886	Organoheterocyclic compounds	Imidazopyrimidines	Purines and purine derivatives	0.0561347		0.0945084	0.643487	0.697111
dimethylglycine	678	3	-2.64405	3.44961	-0.766477	0.443392	-2.64405	3.44961	-0.766477	0.443392	1.60877	2	0.447363	0	1	0	-5.3358174556833	5.3891227378731	439	-11.5394320040782	10.8555079100447	142	1.44596998380164	4.9316192416268	97	HILIC-pos	HMDB00092	Organic acids and derivatives	Carboxylic acids and derivatives	Amino acids, peptides, and analogues	0.00624512		0.0434982	0.643487	0.697111
C44:13 PE plasmalogen	580	2	3.93908	3.53235	1.11514	0.264789	4.85283	6.36233	0.762744	0.445616	3.11395	1	0.0776243	55.2136	1.76464	0.678865	-1.09192056887472	4.5393554713443	438	11.6620754673639	5.62418996726666	142				C8-pos					0	0	0.0728251	0.490691	0.698667
C56:6 TAG	677	3	-2.95717	3.94959	-0.74873	0.45402	-2.95717	3.94959	-0.74873	0.45402	1.39287	2	0.49836	0	1	0	-9.7190066118534	8.0453701758507	438	-9.465098221691	13.5136758533244	142	0.287389160657878	4.81233745343692	97	C8-pos	HMDB05456*	Lipids and lipid-like molecules	Glycerolipids	Triradylcglycerols	0	0	0.0476227	0.657226	0.709877
bilirubin	672	3	-0.829544	1.11989	-0.740735	0.458854	-0.829544	1.11989	-0.740735	0.458854	1.00738	2	0.604298	0	1	0	-1.45741943352841	4.69918441432313	439	-9.42860789478165	8.76339082973083	142	-0.639560829001504	1.16323143144161	91	HILIC-pos	HMDB00054	Organic compounds	Organoheterocyclic compounds	Tetrapyrroles and derivatives	0.00624512		0.0639044	0.66253	0.715459
uracil	662	3	3.79327	5.22815	0.725547	0.468117	3.79327	5.22815	0.725547	0.468117	0.239678	2	0.887063	0	1	0	2.26599900951229	7.67679912095177	423	10.3779297804316	14.7653427299775	142	3.50799640359282	8.15683913330086	97	HILIC-neg	HMDB00300	Organoheterocyclic compounds	Diazines	Pyrimidines and pyrimidine derivatives	0	0	0.0559528	0.674183	0.719093
2-aminoadipate	656	3	-3.76184	2.90978	-1.29283	0.196071	-3.98762	5.51207	-0.723434	0.469413	6.13917	2	0.0464404	60.0288	1.75202	0.674223	6.2489919704541	5.06949027907217	423	-12.768645148208	8.01597821014111	136	-7.68048755566686	3.96419037177576	97	HILIC-neg	HMDB00510	Organic acids and derivatives	Carboxylic acids and derivatives	Amino acids, peptides, and analogues	0.0112269		0.43726	0.403104	0.719093
hippurate	678	3	-1.0063	1.26568	-0.795069	0.426574	-1.57584	2.17842	-0.723388	0.469442	5.46421	2	0.0650823	8.90026	1.65291	0.633982	-1.46785259273006	1.91198667450249	439	-6.69721554947269	3.11155768437047	142	1.8798233627424	2.01044962263703	97	HILIC-pos	HMDB00714	Benzenoids	Benzene and substituted derivatives	Benzoic acids and derivatives	0.00624512		0.251348	0.633702	0.719093
C18:0 MAG	677	3	-4.34838	14.7769	-0.294269	0.768553	-19.9758	27.6931	-0.721326	0.470709	4.23984	2	0.120041	1169.08	1.45599	0.528284	-40.0746492865821	30.2351252489599	438	-107.991365321134	75.9663038564902	142	12.8714884222033	17.3749343064223	97	C8-pos	HMDB11131	Lipids and lipid-like molecules	Glycerolipids	Monoradylglycerols	0	0	0.0419418	0.884148	0.719093
C24:1 Ceramide (d18:1)	677	3	2.2993	3.90527	0.58877	0.556016	4.90531	6.80288	0.721064	0.47087	5.38604	2	0.0676762	85.2134	1.64104	0.62867	0.882685143935612	6.01404715737906	438	24.9733252794935	10.7192401093513	142	-3.11407300057373	5.8502827022037	97	C8-pos	HMDB04953*	Lipids and lipid-like molecules	Sphingolipids	Ceramides	0	0	0.0455964	0.737434	0.719093
urocanic acid	678	3	1.54646	1.95835	0.789674	0.429718	1.7524	2.43142	0.720733	0.471074	2.96184	2	0.227428	5.8164	1.21693	0.324745	-2.19145098464561	3.20093571770107	439	7.09266284598802	4.48697968630497	142	2.33372176709195	2.9685363478424	97	HILIC-pos	HMDB00301	Organoheterocyclic compounds	Azoles	Imidazoles	0.00624512		0.0813576	0.63504	0.719093
fructose/glucose/galactose	678	3	-5.95844	8.60512	-0.69243	0.488667	-7.59313	10.5372	-0.720606	0.471152	2.72387	2	0.256165	92.31	1.16702	0.26575	-20.135698762986	14.7255938186158	439	-24.1185196925493	24.6354954668998	142	7.19506201980028	11.748124300743	97	C18-neg	HMDB00122*	Organic oxygen compounds	Organooxygen compounds	Carbohydrates and carbohydrate conjugates	0	0	0.0665519	0.686975	0.719093
caprylate	565	2	-2.48872	3.4684	-0.717543	0.473039	-2.48872	3.4684	-0.717543	0.473039	0.0690471	1	0.792729	0	1	0	-0.767567773137598	7.41170810093807	423	-2.97131691141767	3.92463994062036	142				HILIC-neg	HMDB00482	Lipids and lipid-like molecules	Fatty Acyls	Fatty acids and conjugates	0	0	0.127434	0.678819	0.719093
C40:6 PE	678	3	-1.76951	2.47017	-0.716353	0.473773	-1.76951	2.47017	-0.716353	0.473773	1.19812	2	0.549328	0	1	0	-4.52573555219751	3.85241920678595	439	-4.04902517389647	8.00623594128241	142	0.965449037568097	3.51566742247845	97	HILIC-pos	HMDB09012*	Lipids and lipid-like molecules	Glycerophospholipids	Glycerophosphoethanolamines	0.00624512		0.051241	0.678819	0.719093
C16:1 LPC	677	3	2.32826	3.26084	0.714008	0.475222	2.32826	3.26084	0.714008	0.475222	0.262176	2	0.877141	0	1	0	3.99549832944469	5.9608517501245	438	5.05888455733772	9.69035126487622	142	0.952750212230574	4.25423005007217	97	C8-pos	HMDB10383*	Lipids and lipid-like molecules	Glycerophospholipids	Glycerophosphocholines	0	0	0.0269767	0.678819	0.719093
phenylalanine	678	3	-8.90247	8.14223	-1.09337	0.274231	-10.2302	14.4053	-0.710171	0.477598	5.61399	2	0.0603861	392.231	1.67541	0.643747	-25.3275290841814	12.1814658442218	439	-24.1287549845618	21.6463731716765	142	14.1523859408602	12.689129541602	97	HILIC-pos	HMDB00159	Organic acids and derivatives	Carboxylic acids and derivatives	Amino acids, peptides, and analogues	0.00624512		0.0183242	0.497069	0.719093
azelate	565	2	-31.1304	13.6288	-2.28416	0.0223621	-28.644	40.4941	-0.707362	0.479341	8.78626	1	0.00303508	2906.46	2.96416	0.886186	-68.8199486618728	18.639147013189	423	12.1706885103562	19.9785873618251	142				HILIC-neg	HMDB00784	Lipids and lipid-like molecules	Fatty Acyls	Fatty acids and conjugates	0	0	0.0779687	0.0843798	0.719093
C22:6 LPC	677	3	2.25846	3.20762	0.704093	0.481375	2.25846	3.20762	0.704093	0.481375	0.00513868	2	0.997434	0	1	0	2.04446926185453	4.56461158816606	438	2.67949321921045	8.76762063188907	142	2.39090826307235	5.25663254534293	97	C8-pos	HMDB10404	Lipids and lipid-like molecules	Glycerophospholipids	Glycerophosphocholines	0	0	0.0328163	0.684568	0.719093
9-cis-retinoic acid	678	3	8.38181	4.92357	1.70238	0.0886834	6.59515	9.39889	0.701695	0.48287	7.09196	2	0.0288403	189.497	1.88308	0.717991	22.9957678918437	7.86041996617438	439	-10.5448508367433	10.201409095444	142	4.84582890254256	8.04319334066389	97	C18-neg	HMDB02369	Lipids and lipid-like molecules	Prenol lipids	Retinoids	0	0	0.0467615	0.240167	0.719093
fumarate/maleate	662	3	-2.1822	4.00998	-0.544193	0.586309	-3.65191	5.20735	-0.701299	0.483116	2.65205	2	0.265531	22.8939	1.15153	0.245865	-13.8013126462154	8.98549111623657	423	-8.25266084107417	12.7433375456939	142	1.97148478005251	4.78662058057456	97	HILIC-neg	HMDB00134*	Organic acids and derivatives	Carboxylic acids and derivatives	Dicarboxylic acids and derivatives	0	0	0.055175	0.762876	0.719093
adipate/methylglutarate	662	3	-5.19744	4.64466	-1.11901	0.263134	-9.53573	13.6187	-0.700192	0.483808	12.9582	2	0.00153523	453.259	2.5454	0.845657	-31.2801900819641	8.70353268416533	423	-3.89339601067929	15.3509449296948	142	6.52123299162533	5.88134148426935	97	HILIC-neg	HMDB00448*	Lipids and lipid-like molecules	Fatty Acyls	Fatty acids and conjugates	0	0	0.0586355	0.489914	0.719093
arginine	678	3	6.2275	4.8571	1.28214	0.199792	4.5591	6.52478	0.698736	0.484717	3.00887	2	0.222143	44.1997	1.22655	0.335298	-0.607826939773167	8.39218678771307	439	-13.2778054998736	17.242386459619	142	12.7795843750105	6.34669510516908	97	HILIC-pos	HMDB00517	Organic acids and derivatives	Carboxylic acids and derivatives	Amino acids, peptides, and analogues	0.00624512		0.0294007	0.406772	0.719093
C34:0 PE	678	3	-1.7975	2.58204	-0.696156	0.486331	-1.7975	2.58204	-0.696156	0.486331	0.997521	2	0.607283	0	1	0	-3.51831607627	3.62716451399234	439	-5.60920549005793	8.42848597968596	142	1.28143034792208	4.08560343956434	97	HILIC-pos	HMDB08925*	Lipids and lipid-like molecules	Glycerophospholipids	Glycerophosphoethanolamines	0.00624512		0.0434985	0.686949	0.719093
5-hydroxytryptophan	625	3	-0.731989	1.05199	-0.695817	0.486544	-0.731989	1.05199	-0.695817	0.486544	1.73965	2	0.419026	0	1	0	-1.49848894494978	1.2181535940633	392	1.05838096410026	2.34659528863653	136	3.24694919026448	4.5593603420416	97	HILIC-pos	HMDB00472	Organoheterocyclic compounds	Indoles and derivatives	Tryptamines and derivatives	0.0741608		0.289943	0.686949	0.719093
quinolinate	633	3	-0.238436	1.40145	-0.170135	0.864904	-1.81666	2.6215	-0.692984	0.488319	4.24218	2	0.119901	11.0425	1.4564	0.528544	-9.08114165481847	4.84966375501131	423	1.1012298900693	1.61459081437164	113	-1.8994208068973	3.47039207042071	97	HILIC-neg	HMDB00232	Organoheterocyclic compounds	Pyridines and derivatives	Pyridinecarboxylic acids and derivatives	0.0473136		0.126501	0.923652	0.719093
proline	678	3	-2.62665	4.22163	-0.62219	0.533817	-5.58937	8.08058	-0.691704	0.489123	6.125	2	0.0467707	126.431	1.75	0.673469	-10.0348050955473	6.62772574269058	439	-21.9146404209957	13.316651603487	142	7.38626806544745	6.00780266245314	97	HILIC-pos	HMDB00162	Organic acids and derivatives	Carboxylic acids and derivatives	Amino acids, peptides, and analogues	0.00624512		0.0270609	0.724558	0.719093
C18:1 LPC	677	3	2.40961	3.48368	0.691684	0.489136	2.40961	3.48368	0.691684	0.489136	0.364849	2	0.833248	0	1	0	0.300300649396712	6.26328740982114	438	-0.839649593945424	10.2591330106301	142	4.19504838794144	4.59284085262819	97	C8-pos	HMDB02815*	Lipids and lipid-like molecules	Glycerophospholipids	Glycerophosphocholines	0	0	0.0249122	0.686975	0.719093
glutamate	678	3	-1.98719	2.26596	-0.876973	0.380501	-2.40175	3.49185	-0.687817	0.491568	3.94774	2	0.138918	17.9608	1.40495	0.493381	-8.81908866157552	4.11947014795228	439	1.36558133351724	6.65666441329555	142	0.89922368873438	2.97137504930426	97	HILIC-pos	HMDB00148	Organic acids and derivatives	Carboxylic acids and derivatives	Amino acids, peptides, and analogues	0.00624512		0.0329428	0.598232	0.720796
nervonic acid	678	3	2.33465	3.42463	0.681724	0.495414	2.33465	3.42463	0.681724	0.495414	0.828848	2	0.660721	0	1	0	2.17551684753378	4.3132781815597	439	-10.9371594906836	15.9377955565663	142	4.53941740854933	6.02173061695638	97	C18-neg	HMDB02368	Lipids and lipid-like molecules	Fatty Acyls	Fatty acids and conjugates	0	0	0.0789407	0.694069	0.724558
15-HETE	621	3	0.448399	1.21515	0.369006	0.712123	1.28728	1.91729	0.671407	0.501962	3.26156	2	0.195777	4.4781	1.27702	0.386797	3.81025396831401	2.57261973601439	438	5.05265773447754	5.57410466206477	142	-0.879952822048734	1.42284211110033	41	C18-neg	HMDB03876	Lipids and lipid-like molecules	Fatty Acyls	Eicosanoids	0.0236967		0.115262	0.851906	0.732243
C38:4 PC	677	3	-3.13421	4.69904	-0.666989	0.504779	-3.13421	4.69904	-0.666989	0.504779	0.00748189	2	0.996266	0	1	0	-2.56004340134125	8.62791652652734	438	-2.98525216883858	12.664771964373	142	-3.47152048543751	6.24758745976576	97	C8-pos	HMDB08048*	Lipids and lipid-like molecules	Glycerophospholipids	Glycerophosphocholines	0	0	0.029788	0.703707	0.73446
C34:4 PC	678	3	-1.90749	2.87658	-0.663109	0.507261	-1.90749	2.87658	-0.663109	0.507261	0.743696	2	0.689459	0	1	0	-0.910678822983254	4.73564145239968	439	4.71610821870805	9.49864087491764	142	-3.71583779103316	3.91702467592593	97	HILIC-pos	HMDB07883*				0.00624512		0.0573856	0.703968	0.734858
C7 carnitine	678	3	1.63118	2.70927	0.602074	0.547125	2.28215	3.4458	0.6623	0.507779	2.89653	2	0.234977	11.3307	1.20344	0.309519	-2.36567528395835	3.75329336833134	439	11.1636997144716	8.13307409592744	142	4.41599071424897	4.46619910421665	97	HILIC-pos	HMDB13238	Organic acids and derivatives	Hydroxy acids and derivatives	Beta hydroxy acids and derivatives	0.00624512		0.116488	0.732087	0.734858
taurochenodeoxycholate	678	3	-0.891539	1.34984	-0.660477	0.508948	-0.891539	1.34984	-0.660477	0.508948	0.344322	2	0.841844	0	1	0	-0.979466226568376	1.73252924867398	439	0.677895003303655	3.27435076868651	142	-1.84811969767427	2.85824386652745	97	C18-neg	HMDB00951	Lipids and lipid-like molecules	Steroids and steroid derivatives	Bile acids, alcohols and derivatives	0	0	0.0446224	0.703968	0.734858
C58:9 TAG	580	2	2.10249	3.20017	0.656993	0.511186	2.10249	3.20017	0.656993	0.511186	4.90012e-06	1	0.998234	0	1	0	2.10642001430818	3.65975644753174	438	2.08972199192997	6.59602869926682	142				C8-pos	HMDB05463*	Lipids and lipid-like molecules	Glycerolipids	Triradylcglycerols	0	0	0.0540088	0.703968	0.736211
C38:6 PE	678	3	1.67551	2.56926	0.652137	0.514313	1.67551	2.56926	0.652137	0.514313	0.410991	2	0.814244	0	1	0	1.76565995922583	3.95336610900424	439	-3.01522047640964	7.97395579526642	142	2.62289700288835	3.73248427029769	97	HILIC-pos	HMDB09102*	Lipids and lipid-like molecules	Glycerophospholipids	Glycerophosphoethanolamines	0.00624512		0.0411179	0.706556	0.738227
NMMA	678	3	6.76791	5.15389	1.31317	0.189127	4.90838	7.5424	0.650772	0.515194	3.47322	2	0.176117	71.5639	1.3178	0.424165	11.8534259194367	8.30620999337031	439	-28.2678870280752	19.9367719765356	142	7.46741144075712	6.96109472560573	97	HILIC-pos	HMDB29416	Organic acids and derivatives	Carboxylic acids and derivatives	Amino acids, peptides, and analogues	0.00702576		0.0386391	0.397785	0.738227
methylimidazoleacetic acid	678	3	1.18688	1.84331	0.643885	0.51965	1.18688	1.84331	0.643885	0.51965	0.327857	2	0.848803	0	1	0	2.19488557098674	2.77688990311833	439	1.37441056240857	4.06378265968287	142	-0.178298596544972	3.09980191169207	97	HILIC-pos	HMDB02820	Organoheterocyclic compounds	Azoles	Imidazoles	0.00624512		0.112151	0.71216	0.742677
C5:1 carnitine	678	3	-3.97648	2.21437	-1.79576	0.0725328	-2.94953	4.60916	-0.639927	0.52222	6.74339	2	0.0343313	41.8448	1.83622	0.703413	-9.40775704585188	3.05318125784534	439	0.0642827183472834	8.31329702367273	142	2.40064461759574	3.48800476302725	97	HILIC-pos	HMDB02366	Lipids and lipid-like molecules	Fatty Acyls	Fatty acid esters	0.00702576		0.09079	0.205268	0.742677
C58:6 TAG	677	3	-1.24987	1.95777	-0.638414	0.523205	-1.24987	1.95777	-0.638414	0.523205	1.09108	2	0.579528	0	1	0	-4.09942393366267	6.04707280613814	438	-8.23046013262759	8.23052862762611	142	-0.42271616713438	2.13788827675545	97	C8-pos	HMDB05458*	Lipids and lipid-like molecules	Glycerolipids	Triradylcglycerols	0	0	0.063842	0.715299	0.742677
taurocholate	678	3	-1.07656	1.0709	-1.00529	0.314758	-0.939786	1.47454	-0.637341	0.523903	3.24684	2	0.197223	2.57126	1.27414	0.384017	-1.01432366695063	1.38929516039014	439	3.05533444961526	2.88564612996027	142	-3.3370330741041	2.06821325224752	97	C18-neg	HMDB00036	Lipids and lipid-like molecules	Steroids and steroid derivatives	Bile acids, alcohols and derivatives	0.00631912		0.05744	0.531398	0.742677
C18 carnitine	678	3	2.40416	2.92467	0.822029	0.41106	2.44624	3.84982	0.635416	0.525157	3.09842	2	0.212416	15.9295	1.24467	0.354509	-2.57237326805768	4.26558547671978	439	1.06507875946818	8.86816509280464	142	8.30532749975348	4.50681280224187	97	HILIC-pos	HMDB00848	Lipids and lipid-like molecules	Fatty Acyls	Fatty acid esters	0.00624512		0.153458	0.625779	0.742677
uridine	603	3	3.14668	4.96432	0.63386	0.526172	3.14668	4.96432	0.63386	0.526172	0.994772	2	0.608118	0	1	0	0.378655834482395	7.00816905959287	423	18.2407880749881	16.4814684653673	83	3.19456728135583	7.77671337203338	97	HILIC-neg	HMDB00296	Nucleosides, nucleotides, and analogues	Pyrimidine nucleosides		0.107458		0.0481989	0.717424	0.742677
methylsuccinate	565	2	-1.71353	3.64399	-0.470235	0.638187	-3.97551	6.47549	-0.613931	0.539261	2.00803	1	0.156468	47.1553	1.41705	0.502001	0.633814613261666	4.00282686887167	423	-13.0727292924426	8.80546369250385	142				HILIC-neg	HMDB01844	Lipids and lipid-like molecules	Fatty Acyls	Fatty acids and conjugates	0.00160385		0.0951293	0.802697	0.757252
C36:4 PC plasmalogen	677	3	0.980221	3.78848	0.258738	0.795838	9.08412	14.8455	0.611911	0.540597	19.124	2	7.03516e-05	570.237	3.09225	0.895419	32.3540317469507	8.22527818232474	438	3.87483804422252	14.6252516737695	142	-8.52360673803882	4.46241662058449	97	C8-pos	HMDB11310*	Lipids and lipid-like molecules	Glycerophospholipids	Glycerophosphocholines	0	0	0.0759053	0.897299	0.757252
C10:2 carnitine	643	3	0.965387	1.58138	0.610472	0.541549	0.965387	1.58138	0.610472	0.541549	1.67487	2	0.432819	0	1	0	1.1483360410395	2.56222069703065	437	9.3960210655758	6.91607795978742	142	0.0647805420469808	2.10049990685431	64	HILIC-pos	HMDB13325	Lipids and lipid-like molecules	Fatty Acyls	Fatty acid esters	0.00858704		0.207799	0.730207	0.757252
C18:2 LPE	677	3	-1.69042	2.7711	-0.610018	0.54185	-1.69042	2.7711	-0.610018	0.54185	1.67308	2	0.433207	0	1	0	-5.91696414944614	4.36364544997175	438	3.74028645622339	8.86248391855603	142	0.661570804964629	3.9230470726669	97	C8-pos	HMDB11507*	Lipids and lipid-like molecules	Glycerophospholipids	Glycerophosphoethanolamines	0	0	0.0425951	0.730207	0.757252
creatine	678	3	3.30619	2.56017	1.2914	0.196567	2.41477	3.98591	0.605825	0.544631	4.06899	2	0.130747	23.9071	1.42636	0.508477	7.79969659547502	3.43585363064998	439	0.875607577472553	7.74345598231034	142	-3.33893548402297	4.42022832735643	97	HILIC-pos	HMDB00064	Organic acids and derivatives	Carboxylic acids and derivatives	Amino acids, peptides, and analogues	0.00702576		0.0479505	0.403104	0.759264
inosine	677	3	0.816255	1.35208	0.603703	0.546041	0.816255	1.35208	0.603703	0.546041	1.84123	2	0.398274	0	1	0	1.85141367183343	1.98124271941815	438	3.78404746296523	3.83155891327524	142	-1.26222373698463	2.11223237616438	97	HILIC-pos	HMDB00195	Nucleosides, nucleotides, and analogues	Purine nucleosides		0.00858704		0.144406	0.732087	0.759359
2-aminobutyrate	662	3	2.47288	4.1436	0.596795	0.550644	2.47288	4.1436	0.596795	0.550644	0.205816	2	0.90221	0	1	0	1.73491790433408	6.34609298430841	423	7.71469873521693	12.2800440368034	142	1.8591605605822	6.11062799073995	97	HILIC-neg	HMDB00650	Organic acids and derivatives	Carboxylic acids and derivatives	Amino acids, peptides, and analogues	0	0	0.121075	0.734969	0.763721
undecanedionate	677	3	-4.58729	7.71035	-0.594951	0.551876	-4.58729	7.71035	-0.594951	0.551876	0.93525	2	0.626488	0	1	0	-43.7804533436503	48.2613709000604	439	-47.6588751558613	87.0907878800536	141	-3.20314691377694	7.84228139009159	97	C18-neg	HMDB00888	Lipids and lipid-like molecules	Fatty Acyls	Fatty acids and conjugates	0.000789889		0.0344267	0.734969	0.763721
taurohyodeoxycholate/tauroursodeoxycholate	561	3	0.421395	1.07746	0.391102	0.695722	1.07299	1.81194	0.592181	0.55373	5.08107	2	0.0788243	5.88678	1.59391	0.606382	-1.47847764134518	1.53049781813035	359	5.55622384237128	2.75191666638142	124	0.861257989743158	1.81836977056804	78	C18-neg	HMDB00874*	Lipids and lipid-like molecules	Steroids and steroid derivatives	Bile acids, alcohols and derivatives	0.273302		0.105455	0.843209	0.764417
cholesterol	580	2	3.82596	6.50346	0.588297	0.556333	3.82596	6.50346	0.588297	0.556333	0.112186	1	0.737669	0	1	0	2.72396832220435	7.2883317187534	438	8.13170538329372	14.4066252413527	142				C8-pos	HMDB00067	Lipids and lipid-like molecules	Steroids and steroid derivatives	Cholestane steroids	0	0	0.0380532	0.737434	0.764672
CMPF	662	3	0.65	1.11216	0.584448	0.558919	0.65	1.11216	0.584448	0.558919	0.00743398	2	0.99629	0	1	0	0.561763935160032	1.76295729613154	423	0.577952069994442	2.69219503815501	142	0.75990708889498	1.6933292883228	97	HILIC-neg	HMDB61112	Lipids and lipid-like molecules	Fatty Acyls	Fatty acids and conjugates	0	0	0.0547819	0.737671	0.764672
caprate	678	3	3.05975	5.23793	0.584152	0.559118	3.05975	5.23793	0.584152	0.559118	0.360331	2	0.835132	0	1	0	1.07718762609593	9.44379318046587	439	-4.25579242563971	16.3117035234665	142	5.37493221795763	6.82351052074354	97	C18-neg	HMDB00511	Lipids and lipid-like molecules	Fatty Acyls	Fatty acids and conjugates	0	0	0.0393047	0.737671	0.764672
ectoine	676	3	-0.432646	1.57267	-0.275102	0.783237	2.3232	3.97908	0.583854	0.559318	4.96791	2	0.0834129	28.7491	1.57606	0.597416	11.6757040411164	5.70710775805617	439	0.39067492926891	6.07159933181961	140	-1.57001181549463	1.69884937153595	97	HILIC-pos					0.00936768		0.177416	0.891364	0.764672
12-HETE	518	3	-1.26619	1.12334	-1.12717	0.259671	-1.20119	2.10657	-0.570213	0.568534	4.55175	2	0.102707	6.77336	1.5086	0.560608	1.81938258460622	1.93666699291118	423	-9.09815602356153	7.48239024578435	57	-2.61028069725647	1.40305380314242	38	C18-neg	HMDB06111	Lipids and lipid-like molecules	Fatty Acyls	Eicosanoids	0.21406		0.0977761	0.48805	0.773949
tauro-alpha-muricholate/tauro-beta-muricholate	631	3	-0.282644	0.928651	-0.30436	0.760854	-0.969544	1.70166	-0.569762	0.568839	5.99827	2	0.0498302	5.67784	1.7318	0.666571	0.940391610347458	1.33088591511763	426	-5.71187431225341	2.42225094493873	128	0.270513111096183	1.53472792505663	77	C18-neg	HMDB00932*	Lipids and lipid-like molecules	Steroids and steroid derivatives	Bile acids, alcohols and derivatives	0.07109		0.22225	0.883489	0.773949
C24:1 Ceramide (d18:1)	581	2	0.590675	4.86833	0.12133	0.90343	8.25389	14.6096	0.564961	0.5721	5.40229	1	0.0201103	352.803	2.32428	0.814893	-4.71836557330472	5.37754994180317	439	24.707607721968	11.4613948051822	142				HILIC-pos	HMDB04953*	Lipids and lipid-like molecules	Sphingolipids	Ceramides	0.00624512		0.0860088	0.948451	0.776519
N-acetylglutamate	662	3	2.19057	3.90176	0.561431	0.574504	2.19057	3.90176	0.561431	0.574504	0.480515	2	0.786425	0	1	0	1.80383447089464	5.76521278411724	423	-5.71569905318539	13.1009570171824	142	4.12848324552493	5.79535091746649	97	HILIC-neg	HMDB01138	Organic acids and derivatives	Carboxylic acids and derivatives	Amino acids, peptides, and analogues	0	0	0.0773893	0.75367	0.777053
C26 carnitine	678	3	-1.71932	3.06828	-0.560353	0.575239	-1.71932	3.06828	-0.560353	0.575239	1.11482	2	0.572689	0	1	0	-4.57246000806149	4.60713557168209	439	6.18441842740237	9.55929635764116	142	-0.724273408584147	4.55652557554514	97	HILIC-pos	HMDB06347	Lipids and lipid-like molecules	Fatty Acyls	Fatty acid esters	0.00624512		0.0539539	0.75367	0.777053
C14:0 SM	677	3	2.40858	4.35376	0.553219	0.580114	2.40858	4.35376	0.553219	0.580114	0.0168348	2	0.991618	0	1	0	2.9294007485389	6.55875807584713	438	1.1245245281516	13.0829147158714	142	2.21399340292129	6.50021151619395	97	C8-pos	HMDB12097	Lipids and lipid-like molecules	Sphingolipids	Phosphosphingolipids	0	0	0.0343133	0.758301	0.781772
C20:4 LPE	678	3	1.74583	3.27305	0.533395	0.59376	1.74583	3.27305	0.533395	0.59376	0.127192	2	0.938384	0	1	0	2.96243256663699	5.65615938104108	439	-1.35213014091011	11.1036013685088	142	1.50682475222896	4.30422090296905	97	HILIC-pos	HMDB11517	Lipids and lipid-like molecules	Glycerophospholipids	Glycerophosphoethanolamines	0.00624512		0.0354394	0.769336	0.796154
C58:7 TAG	580	2	-1.52571	2.86217	-0.533059	0.593993	-1.52571	2.86217	-0.533059	0.593993	0.102565	1	0.748773	0	1	0	-2.27649673307149	3.69971601445037	438	-0.406594703613195	4.5169547697579	142				C8-pos	HMDB05471*	Lipids and lipid-like molecules	Glycerolipids	Triradylcglycerols	0.000792393		0.0832912	0.769336	0.796154
trigonelline	678	3	0.789172	1.1987	0.658359	0.510308	1.46803	2.76845	0.530273	0.595923	9.25142	2	0.00979671	17.5401	2.15075	0.783817	-2.74285584628295	1.6856967225525	439	2.65291780719705	3.3418483292787	142	5.01753200601408	1.98225577509797	97	HILIC-pos	HMDB00875	Alkaloids and derivatives			0.00624512		0.0312359	0.703968	0.796154
anhydro-D-glucose	557	2	-0.555035	2.30901	-0.240378	0.810037	-2.47387	4.67149	-0.529567	0.596412	2.45007	1	0.11752	27.9043	1.56527	0.591848	1.05815614109172	2.52857739401002	415	-8.65242165602693	5.66507625908246	142				HILIC-neg	HMDB00640	Organoheterocyclic compounds	Oxepanes		0.0160385		0.054093	0.906089	0.796154
carnitine	678	3	-5.28777	5.89675	-0.896726	0.369865	-6.20086	11.7576	-0.52739	0.597923	6.3941	2	0.0408826	270.161	1.78803	0.687212	-23.6881755297634	9.4444214114788	439	-1.30789307066017	20.1517091726851	142	7.73734176374011	8.14182551290437	97	HILIC-pos	HMDB00062	Organic nitrogen compounds	Organonitrogen compounds	Quaternary ammonium salts	0.00624512		0.0271273	0.588044	0.796217
C38:4 PC plasmalogen	677	3	2.12204	4.15071	0.511247	0.609178	2.32343	4.43496	0.523888	0.600356	2.16739	2	0.338343	5.3788	1.04101	0.0772317	11.8078847791446	7.78709639344981	438	-0.791173072939364	12.7443218289605	142	-1.88391602919368	5.31526399001533	97	C8-pos	HMDB11252*	Lipids and lipid-like molecules	Glycerophospholipids	Glycerophosphocholines	0	0	0.0348446	0.77482	0.796217
C38:7 PE plasmalogen	677	3	1.39478	2.66473	0.523424	0.600679	1.39478	2.66473	0.523424	0.600679	1.42352	2	0.490779	0	1	0	6.21765558382313	4.86056186556896	438	0.367178013358864	8.88047133067726	142	-0.832077124872236	3.41352112441102	97	C8-pos	HMDB11420*	Lipids and lipid-like molecules	Glycerophospholipids	Glycerophosphoethanolamines	0.000792393		0.0419653	0.772692	0.796217
alpha-glycerophosphate	640	3	-1.6159	2.02327	-0.798654	0.424491	-1.78633	3.45402	-0.517174	0.605035	5.2282	2	0.0732338	21.7755	1.61682	0.617459	1.97350867149049	2.86440656048638	404	1.02116214895182	5.15655015839747	141	-7.94477842733566	3.43414089999712	95	HILIC-neg	HMDB00126	Lipids and lipid-like molecules	Glycerophospholipids	Glycerophosphates	0.0280674		0.184835	0.632269	0.796767
C16:0 Ceramide (d18:1)	677	3	2.28531	4.42211	0.516792	0.605301	2.28531	4.42211	0.516792	0.605301	0.250319	2	0.882356	0	1	0	-0.605536484191663	7.37779969978715	438	3.00900095787043	10.2819717355698	142	4.2702936690626	6.55022839193908	97	C8-pos	HMDB04949	Lipids and lipid-like molecules	Sphingolipids	Ceramides	0	0	0.0712743	0.77482	0.796767
C16:1 CE	677	3	2.27127	4.39513	0.516769	0.605318	2.27127	4.39513	0.516769	0.605318	1.82469	2	0.401581	0	1	0	-0.709979057697108	6.00880065825796	438	-5.38883373091447	11.6833387714334	142	10.5536332328904	7.72784212287518	97	C8-pos	HMDB00658*	Lipids and lipid-like molecules	Steroids and steroid derivatives	Steroid esters	0	0	0.0549932	0.77482	0.796767
tetradecanedioate	678	3	3.79446	7.37932	0.514202	0.607111	-12.3394	24.0412	-0.513258	0.607771	4.21251	2	0.121693	947.274	1.45129	0.525223	-62.3576038296861	33.0658865463217	439	8.15732509909316	55.8753430912081	142	7.24510393227255	7.64069327267516	97	C18-neg	HMDB00872	Lipids and lipid-like molecules	Fatty Acyls	Fatty acids and conjugates	0	0	0.0423388	0.77482	0.79814
pipecolic acid	678	3	1.01908	2.02215	0.503961	0.614289	1.01908	2.02215	0.503961	0.614289	0.865172	2	0.648829	0	1	0	2.4592478028862	2.96264303944714	439	3.44702452375891	6.30551832223725	142	-1.1155771422193	3.07917076639605	97	HILIC-pos	HMDB00716	Organic acids and derivatives	Carboxylic acids and derivatives	Amino acids, peptides, and analogues	0.00624512		0.0485953	0.779569	0.803905
xanthosine	678	3	2.64386	2.01621	1.3113	0.189756	1.71968	3.41921	0.502947	0.615001	4.59884	2	0.100317	19.5138	1.51638	0.565107	-4.03869024526538	3.78465920295951	439	2.54187687382487	6.03747964325812	142	5.79910954382501	2.59283320730208	97	HILIC-pos	HMDB00299	Nucleosides, nucleotides, and analogues	Purine nucleosides		0.00624512		0.124037	0.397785	0.803905
C36:2 PE plasmalogen	677	3	-1.61818	3.25481	-0.497166	0.619072	-1.61818	3.25481	-0.497166	0.619072	0.910593	2	0.63426	0	1	0	-1.45585082581361	4.81935205653696	438	-9.52270342237871	9.26840281477766	142	0.523620411427299	5.01892512492715	97	C8-pos	HMDB09082*	Lipids and lipid-like molecules	Glycerophospholipids	Glycerophosphoethanolamines	0	0	0.059588	0.782883	0.80628
campesterol	580	2	2.49506	5.02711	0.496322	0.619667	2.49506	5.02711	0.496322	0.619667	0.0104032	1	0.91876	0	1	0	2.15857125780077	6.0129723150805	438	3.2763796315574	9.16249703042591	142				C8-pos	HMDB02869	Lipids and lipid-like molecules	Steroids and steroid derivatives	Ergostane steroids	0.00158479		0.105105	0.782883	0.80628
2-aminoheptanoate	659	3	-2.8562	2.22378	-1.28439	0.199006	-2.76123	5.7555	-0.479755	0.631402	13.0953	2	0.00143347	83.9624	2.55884	0.847274	-11.3733243118284	3.54374085844057	421	7.05925952762325	3.68016019741065	141	-3.96178570186108	4.52909289029906	97	HILIC-neg					0.00240577		0.189492	0.406633	0.819663
citrate/isocitrate	646	3	1.43542	3.09129	0.464343	0.642402	1.43542	3.09129	0.464343	0.642402	0.400667	2	0.818458	0	1	0	-1.71795027524137	5.92680565251904	422	2.74823098667442	3.82853294489846	127	1.46122188914787	11.2126265206389	97	HILIC-neg	HMDB00094*	Organic acids and derivatives	Carboxylic acids and derivatives	Tricarboxylic acids and derivatives	0.0272654		0.45163	0.806208	0.832036
caffeate	541	2	-3.64708	2.51327	-1.45113	0.146744	-2.27373	5.00858	-0.453967	0.649853	1.24608	1	0.264302	22.2099	1.11628	0.197486	-4.19167613624546	2.56018608983076	399	10.8058460215545	13.1890623796589	142				HILIC-neg	HMDB01964	Phenylpropanoids and polyketides	Cinnamic acids and derivatives	Hydroxycinnamic acids and derivatives	0.0280674		0.27648	0.339008	0.839764
cortisone	678	3	-1.5689	2.70299	-0.580431	0.561624	-1.96292	4.37734	-0.448427	0.653845	4.77258	2	0.0919703	33.1258	1.54476	0.580939	-10.0504125622681	4.746750041366	439	1.26993771718074	6.51758855793317	142	2.92142600126591	3.8083795707546	97	HILIC-pos	HMDB02802	Lipids and lipid-like molecules	Steroids and steroid derivatives	Hydroxysteroids	0.00624512		0.212912	0.739254	0.842999
C18:0 LPE	677	3	-1.41914	3.1887	-0.445052	0.656282	-1.41914	3.1887	-0.445052	0.656282	1.46564	2	0.480552	0	1	0	-5.3079862894461	5.41314135909491	438	-6.32052521896421	9.35254796997604	142	2.15637862410095	4.35236395474004	97	C8-pos	HMDB11130	Lipids and lipid-like molecules	Glycerophospholipids	Glycerophosphoethanolamines	0	0	0.0462545	0.819991	0.844218
C36:5 PE plasmalogen	678	3	1.44121	3.3206	0.434019	0.664275	1.44121	3.3206	0.434019	0.664275	1.56012	2	0.458378	0	1	0	6.27965306402282	5.53544504966295	439	6.57758496099009	13.6230189857524	142	-2.08249350834278	4.35742562884027	97	HILIC-pos	HMDB11410*	Lipids and lipid-like molecules	Glycerophospholipids	Glycerophosphoethanolamines	0.00624512		0.0418631	0.826328	0.852561
guanidinoacetic acid	547	3	1.14924	3.30528	0.347698	0.728067	2.95777	6.92739	0.426968	0.669403	6.23654	2	0.0442337	92.3234	1.76586	0.679309	-4.41278967022463	4.13291723480672	308	-1.41399963968026	12.5674820960993	142	13.9727678280099	6.12466808578174	97	HILIC-pos	HMDB00128	Organic acids and derivatives	Carboxylic acids and derivatives	Amino acids, peptides, and analogues	0.18345		1.37355	0.862105	0.857199
C38:2 PE	677	3	1.8881	4.50019	0.419561	0.674806	1.8881	4.50019	0.419561	0.674806	0.266775	2	0.875126	0	1	0	-1.11876145287408	7.44002084785191	438	4.76370875999725	13.1649544770456	142	3.36518152964388	6.25696140052108	97	C8-pos	HMDB08942*	Lipids and lipid-like molecules	Glycerophospholipids	Glycerophosphoethanolamines	0	0	0.0344703	0.831647	0.862168
C16:0 Ceramide (d18:1)	581	2	-2.25492	5.41971	-0.416059	0.677367	-2.25492	5.41971	-0.416059	0.677367	0.955785	1	0.328251	0	1	0	-4.5833541910067	5.91994018204537	439	9.80236227669243	13.471326519178	142				HILIC-pos	HMDB04949	Lipids and lipid-like molecules	Sphingolipids	Ceramides	0.00624512		0.0870929	0.831647	0.86349
hydroxymyristate	678	3	-5.5562	5.48565	-1.01286	0.311127	-3.55699	8.73389	-0.407263	0.683815	3.10368	2	0.211857	89.2558	1.24573	0.355605	14.002580277235	12.795148845201	439	-22.0384844361195	25.3492617619906	142	-9.22574339003695	6.25407874296872	97	C18-neg	HMDB02261	Lipids and lipid-like molecules	Fatty Acyls	Fatty acids and conjugates	0	0	0.0629735	0.529529	0.8663
pantothenate	650	3	-0.812049	1.99408	-0.407229	0.68384	-0.812049	1.99408	-0.407229	0.68384	1.84506	2	0.397511	0	1	0	-2.75534103822373	2.87693715964121	422	-1.43116151851505	3.69997639066245	131	4.04773166668371	4.16599866736624	97	HILIC-neg	HMDB00210	Organooxygen compounds	Alcohols and polyols	Polyols	0.02085		0.126417	0.834674	0.8663
biliverdin	677	3	0.948531	2.34265	0.404897	0.685553	0.948531	2.34265	0.404897	0.685553	0.326477	2	0.849388	0	1	0	-1.07814942370822	4.39320786669476	439	0.496234166696992	7.87466725669926	142	1.93124749894204	2.95815357942763	96	HILIC-pos	HMDB01008	Organoheterocyclic compounds	Tetrapyrroles and derivatives	Bilirubins	0.00624512		0.0780634	0.834674	0.8663
phosphocholine	678	3	1.18498	2.928	0.404706	0.685693	1.18498	2.928	0.404706	0.685693	0.00138463	2	0.999308	0	1	0	1.18216638470453	4.63880822390165	439	0.83944913025123	10.0721365673597	142	1.24361892450657	4.07184110548047	97	HILIC-pos	HMDB01565	Organic nitrogen compounds	Organonitrogen compounds	Quaternary ammonium salts	0.00624512		0.0742696	0.834674	0.8663
alpha-hydroxybutyrate/beta-hydroxybutyrate/hydroxyisobutyrate	662	3	1.66144	4.21164	0.394488	0.693221	1.66144	4.21164	0.394488	0.693221	0.154345	2	0.92573	0	1	0	3.29884162651005	9.00148655349545	423	-2.34514178165178	11.6233147208946	142	1.91935506385837	5.2247368486489	97	HILIC-neg	HMDB00008*	Organic acids and derivatives	Hydroxy acids and derivatives	Alpha hydroxy acids and derivatives	0	0	0.0781097	0.84198	0.873859
2-aminooctanoate	659	3	-0.174989	1.59701	-0.109572	0.912748	1.05623	2.74324	0.385029	0.700216	4.29864	2	0.116564	11.6841	1.46606	0.534736	-1.47476791291268	2.001703833482	433	12.1105248735196	6.23998123842193	142	-0.0990497217945901	2.9256507223829	84	HILIC-pos	HMDB00991*	Organic acids and derivatives	Carboxylic acids and derivatives	Amino acids, peptides, and analogues	0.0171741		0.138704	0.948927	0.877293
C38:7 PC plasmalogen	677	3	1.59167	3.37503	0.471601	0.637212	3.08738	8.05854	0.38312	0.701631	8.60138	2	0.0135592	136.428	2.07381	0.767479	10.5390001891553	4.86987658741984	438	12.8701277985459	14.2603608413467	142	-9.03896951893378	4.95642079051092	97	C8-pos	HMDB11229*	Lipids and lipid-like molecules	Glycerophospholipids	Glycerophosphocholines	0	0	0.0491915	0.802697	0.877293
hexadecanedioate	678	3	-2.58771	6.8139	-0.379769	0.704117	-2.58771	6.8139	-0.379769	0.704117	1.05531	2	0.589988	0	1	0	-13.5425549404647	20.338264182608	439	-44.711445507938	51.4860884204731	142	-0.326934145411048	7.30425987748911	97	C18-neg	HMDB00672	Lipids and lipid-like molecules	Fatty Acyls	Fatty acids and conjugates	0	0	0.0564492	0.846083	0.877293
C20:4 LPE	677	3	-1.36391	3.5918	-0.37973	0.704146	-1.36391	3.5918	-0.37973	0.704146	0.0275434	2	0.986323	0	1	0	-0.561846126261296	6.05831780393277	438	-1.99271235037985	9.63744486908914	142	-1.74574361164228	5.03147177832743	97	C8-pos	HMDB11517	Lipids and lipid-like molecules	Glycerophospholipids	Glycerophosphoethanolamines	0	0	0.0476924	0.846083	0.877293
C18:3 LPC	580	2	2.00098	5.28036	0.378949	0.704726	2.00098	5.28036	0.378949	0.704726	0.182023	1	0.669641	0	1	0	0.624091648777401	6.1885027780983	438	5.68696198500827	10.1253906066722	142				C8-pos	HMDB10387*	Lipids and lipid-like molecules	Glycerophospholipids	Glycerophosphocholines	0	0	0.028772	0.846083	0.877293
cinnamoylglycine	662	3	0.395936	1.04676	0.378251	0.705244	0.395936	1.04676	0.378251	0.705244	1.18612	2	0.552633	0	1	0	0.795345102450951	1.76231154871247	432	-2.85198370541282	3.16059551759999	142	0.796560941885544	1.42774063401511	88	HILIC-pos	HMDB1162				0.0117096		0.223192	0.846083	0.877293
C16:0 LPC	677	3	1.31776	3.60739	0.365295	0.714891	1.31776	3.60739	0.365295	0.714891	0.206935	2	0.901705	0	1	0	2.80776896829246	6.81826149170467	438	4.94183871985772	11.9883147588683	142	0.13396599357635	4.54658512002938	97	C8-pos	HMDB10382	Lipids and lipid-like molecules	Glycerophospholipids	Glycerophosphocholines	0	0	0.0285295	0.851906	0.886687
C20:0 LPE	677	3	4.4581	12.2507	0.363905	0.715929	4.4581	12.2507	0.363905	0.715929	0.204873	2	0.902636	0	1	0	-1.30442119093858	18.4804766979119	438	1.70147312415894	44.176395022915	142	10.1320338687816	17.615354615115	97	C8-pos	HMDB11511	Lipids and lipid-like molecules	Glycerophospholipids	Glycerophosphoethanolamines	0	0	0.0287771	0.851906	0.886687
cotinine	660	3	-0.209019	0.588924	-0.354917	0.722652	-0.209019	0.588924	-0.354917	0.722652	1.4924	2	0.474165	0	1	0	0.163338961455972	0.900560464009997	426	1.50408279738584	1.98189476982578	137	-0.850498293041787	0.846477262126195	97	HILIC-pos	HMDB01046	Organoheterocyclic compounds	Pyridines and derivatives	Pyrrolidinylpyridines	0.0710383		0.0543339	0.857486	0.893058
alpha-CEHC	667	3	-1.07489	1.1082	-0.969943	0.332075	-0.920487	2.62455	-0.350721	0.725798	6.68287	2	0.0353862	13.6379	1.82796	0.700727	-2.10593138807407	1.30016402960763	439	-7.09360585079297	4.68903029066776	142	3.91165010242971	2.37550079023307	86	C18-neg	HMDB01518	Organoheterocyclic compounds	Benzopyrans	1-benzopyrans	0.0292259		0.128635	0.544796	0.893608
allantoin	678	3	-0.680283	1.80057	-0.377816	0.705567	-1.40229	4.00526	-0.350113	0.726254	8.77794	2	0.0124135	36.8473	2.09499	0.772156	-9.7667873171734	3.56211217498874	439	3.11395445111206	4.05372082578414	142	2.19452021554857	2.43408718453554	97	HILIC-pos	HMDB00462	Organoheterocyclic compounds	Azoles	Imidazoles	0.0078064		0.300173	0.846083	0.893608
C56:5 TAG	677	3	-1.04954	3.05659	-0.343372	0.731319	-1.04954	3.05659	-0.343372	0.731319	0.0289342	2	0.985637	0	1	0	-2.09337968225478	6.96556761955091	438	-0.475999663253165	10.2717702701354	142	-0.840596926931576	3.60499102061875	97	C8-pos	HMDB05406*	Lipids and lipid-like molecules	Glycerolipids	Triradylcglycerols	0	0	0.0447836	0.864147	0.897888
salicylurate	652	3	0.453298	0.557339	0.813325	0.416032	0.271465	0.821541	0.330433	0.741073	3.36746	2	0.18568	0.844131	1.29759	0.406081	0.604886642374403	0.692010353928108	419	-2.68403201668233	1.84697364396003	140	1.17308105018825	1.09242990619224	93	C18-neg	HMDB00840	Benzenoids	Benzene and substituted derivatives	Benzoic acids and derivatives	0.0458136		0.0224682	0.625779	0.905424
butyrate	523	2	-1.36647	4.16527	-0.328063	0.742864	-1.36647	4.16527	-0.328063	0.742864	0.23923	1	0.624763	0	1	0	-0.261110003727391	4.73885672970082	385	-5.12136501453713	8.73414068368553	138				HILIC-neg	HMDB00039	Lipids and lipid-like molecules	Fatty Acyls	Fatty acids and conjugates	0.0441059		0.199091	0.87349	0.905424
quinate	603	3	-0.351904	0.829216	-0.424382	0.671287	-0.299208	0.91396	-0.327376	0.743384	2.21588	2	0.330238	0.300851	1.05259	0.0974253	-1.05421448703224	1.02852188027858	410	-1.72824558146779	3.17733514672236	132	1.60000546095178	1.56178783449267	61	HILIC-neg	HMDB03072	Organic oxygen compounds	Organooxygen compounds	Alcohols and polyols	0.0585405		0.164397	0.831647	0.905424
pyridoxal	581	2	-0.558239	1.70845	-0.326752	0.743855	-0.558239	1.70845	-0.326752	0.743855	0.20027	1	0.654503	0	1	0	-0.194038499484202	1.89238250195116	439	-2.16325324064068	3.97262699148726	142				HILIC-pos	HMDB01545	Organoheterocyclic compounds	Pyridines and derivatives	Pyridine carboxaldehydes	0.00624512		0.117681	0.87349	0.905424
3-hydroxymethylglutarate	565	2	2.9292	9.06702	0.323061	0.746649	2.9292	9.06702	0.323061	0.746649	0.520977	1	0.470425	0	1	0	-1.12790406337973	10.6679678789525	423	13.4859889336048	17.2083555195308	142				HILIC-neg	HMDB00355	Lipids and lipid-like molecules	Fatty Acyls	Fatty acids and conjugates	0	0	0.0736512	0.874955	0.906874
ribothymidine	678	3	-2.67575	3.46297	-0.772675	0.439715	-1.84866	5.87536	-0.314646	0.753031	4.8853	2	0.0869302	59.6398	1.5629	0.590608	-9.28253436623883	4.75924140582655	439	-3.1197409045007	10.200421348643	142	7.31336348260621	5.80968494987636	97	HILIC-pos	HMDB00884	Nucleosides, nucleotides, and analogues	Pyrimidine nucleosides		0.00624512		0.247081	0.641439	0.91106
C38:2 PC	677	3	1.2178	3.87497	0.314272	0.753314	1.2178	3.87497	0.314272	0.753314	1.22298	2	0.542541	0	1	0	-3.46292460469693	6.65000887669644	438	-4.02256286485839	12.099280124579	142	5.03001610990414	5.18793371114293	97	C8-pos	HMDB08270*	Lipids and lipid-like molecules	Glycerophospholipids	Glycerophosphocholines	0	0	0.0333859	0.880942	0.91106
N6,N6-dimethyllysine	678	3	-0.319147	2.49172	-0.128083	0.898083	-1.46519	4.83488	-0.303045	0.761855	6.69988	2	0.0350865	48.0118	1.83028	0.701487	-3.57942507562816	3.66610413412722	439	-10.7163174446644	6.69594016971999	142	7.05321057704536	3.94183941590975	97	HILIC-pos					0.00624512		0.0681433	0.948349	0.91711
C18:3 LPE	678	3	0.796656	2.63594	0.302229	0.762478	0.796656	2.63594	0.302229	0.762478	0.631637	2	0.729192	0	1	0	1.31447568631597	4.49410578999227	439	-6.63959788428285	9.72377002051284	142	1.42896075654226	3.45373075642549	97	HILIC-pos	HMDB11478*	Lipids and lipid-like molecules	Glycerophospholipids	Glycerophosphoethanolamines	0.00624512		0.0526432	0.883489	0.91711
C58:8 TAG	569	2	-0.630249	2.11209	-0.298401	0.765397	-0.630249	2.11209	-0.298401	0.765397	0.278711	1	0.597548	0	1	0	0.211382142636123	2.64620581844929	438	-2.10750274701748	3.50582670834545	131				C8-pos	HMDB05413*	Lipids and lipid-like molecules	Glycerolipids	Triradylcglycerols	0.0150555		0.143425	0.883489	0.91711
C56:8 TAG	677	3	0.86191	2.89477	0.297747	0.765896	0.86191	2.89477	0.297747	0.765896	0.887345	2	0.641676	0	1	0	1.2850495834621	5.05654699865213	438	10.4630311946651	11.0521033873479	142	-0.458913381287848	3.72577054271711	97	C8-pos	HMDB05392*	Lipids and lipid-like molecules	Glycerolipids	Triradylcglycerols	0	0	0.0336589	0.883489	0.91711
C36:4 PE	678	3	-0.823626	2.77257	-0.297062	0.766419	-0.823626	2.77257	-0.297062	0.766419	0.517748	2	0.77192	0	1	0	-1.0681928657672	4.23627027965924	439	-7.84191391725378	10.7124764825062	142	0.315527734067962	3.90285194629604	97	HILIC-pos	HMDB08937*	Lipids and lipid-like molecules	Glycerophospholipids	Glycerophosphoethanolamines	0.00624512		0.0354963	0.883489	0.91711
1-methylhistamine	678	3	1.6932	2.50943	0.674732	0.499846	1.15701	3.9543	0.292597	0.769831	4.51096	2	0.104823	25.7917	1.50182	0.556635	7.21108936792814	3.65744685067044	439	-0.725411693344423	6.43184408739252	142	-4.22003872970614	4.08689209691498	97	HILIC-pos	HMDB00898	Organic nitrogen compounds	Organonitrogen compounds	Amines	0.00702576		0.186653	0.69855	0.919202
oxalate	662	3	3.12785	3.45229	0.906021	0.364925	-2.26471	7.80582	-0.290131	0.771716	6.84205	2	0.0326789	125.8	1.8496	0.70769	0.909422805360377	7.6195665414548	423	-23.6420706809156	11.224900451101	142	7.39508643246391	4.12590804739088	97	HILIC-neg	HMDB02329	Organic acids and derivatives	Carboxylic acids and derivatives	Dicarboxylic acids and derivatives	0	0	0.0945484	0.583467	0.919202
C58:11 TAG	677	3	0.316398	1.09707	0.288402	0.773039	0.316398	1.09707	0.288402	0.773039	0.981213	2	0.612255	0	1	0	-0.203434667069066	2.36521552616776	438	4.50888329745611	4.40098308004942	142	0.110670790128992	1.29047955467638	97	C8-pos	HMDB10531*	Lipids and lipid-like molecules	Glycerolipids	Triradylcglycerols	0.00158479		0.0305128	0.887505	0.919202
urate	678	3	1.64279	3.58299	0.458497	0.646595	1.41465	4.96345	0.285014	0.775634	3.08354	2	0.214002	26.6501	1.24168	0.351394	-6.89098753173156	6.18418056504363	439	12.2729972974377	14.2545413508647	142	5.29088278639328	4.62124210917214	97	HILIC-pos	HMDB00289	Organoheterocyclic compounds	Imidazopyrimidines	Purines and purine derivatives	0.00624512		0.126082	0.809675	0.919679
hypoxanthine	647	3	-1.55173	1.52339	-1.0186	0.308391	-0.790359	2.78653	-0.283635	0.77669	4.88975	2	0.0867372	13.5561	1.56361	0.590981	-1.780448560744	1.87107703161396	408	7.71244318557055	4.78732777825871	142	-4.88619471655072	3.13677717433531	97	HILIC-neg	HMDB00157	Organoheterocyclic compounds	Imidazopyrimidines	Purines and purine derivatives	0.0296712		0.192297	0.528937	0.919679
phenylacetylglutamine	678	3	2.82541	1.74329	1.62073	0.105076	1.00568	3.58825	0.28027	0.779271	6.6262	2	0.0364031	25.1546	1.82019	0.698168	5.85064600588122	2.69413987966351	439	-12.3336096280658	6.55960674653154	142	2.44162024373243	2.43948651534086	97	HILIC-pos	HMDB06344	Organic acids and derivatives	Carboxylic acids and derivatives	Amino acids, peptides, and analogues	0.00624512		0.0474427	0.259566	0.920808
C34:3 PE plasmalogen	677	3	0.696688	2.53193	0.275161	0.783192	0.696688	2.53193	0.275161	0.783192	0.957281	2	0.619625	0	1	0	-0.216053404914438	4.2771591181638	438	8.20976737675734	8.08872316700796	142	-0.0580197058316104	3.40910001295844	97	C8-pos	HMDB11343*	Lipids and lipid-like molecules	Glycerophospholipids	Glycerophosphoethanolamines	0	0	0.0580935	0.891364	0.920953
C20:3 LPC	678	3	0.848902	3.09632	0.274165	0.783958	0.848902	3.09632	0.274165	0.783958	1.21255	2	0.545378	0	1	0	-2.5403873276441	5.79068379331239	439	-7.60226509262074	12.0292080786403	142	3.20903023582337	3.84693088092834	97	HILIC-pos	HMDB10391*	Lipids and lipid-like molecules	Glycerophospholipids	Glycerophosphocholines	0.00624512		0.0438674	0.891364	0.920953
C16:0 LPE	677	3	0.826871	3.0205	0.273753	0.784275	0.826871	3.0205	0.273753	0.784275	0.596325	2	0.742181	0	1	0	1.5927086187474	4.73028213432027	438	-4.73416554049448	7.82962118574255	142	1.98907029702651	4.53590832675126	97	C8-pos	HMDB11503	Lipids and lipid-like molecules	Glycerophospholipids	Glycerophosphoethanolamines	0	0	0.0647102	0.891364	0.920953
acesulfame	526	2	-0.923171	3.45586	-0.267132	0.789368	-0.923171	3.45586	-0.267132	0.789368	0.240653	1	0.623735	0	1	0	3.92595602460315	10.4714955640065	423	-1.51587739735297	3.66097603939251	103				HILIC-neg	HMDB33585	Organic acids and derivatives	Organic sulfuric acids and derivatives		0.0697674		0.0942179	0.893408	0.925015
sorbitol	662	3	-0.34507	1.81504	-0.190117	0.849217	-0.615252	2.33239	-0.263786	0.791945	2.9772	2	0.225689	5.47646	1.22008	0.328227	2.67935011489236	3.04518008641745	423	-7.56372925110564	5.13902083387616	142	-0.679659063864779	2.5169986439084	97	HILIC-neg	HMDB00247	Organic oxygen compounds	Organooxygen compounds	Carbohydrates and carbohydrate conjugates	0	0	0.0834147	0.920227	0.926118
ADMA	678	3	9.22182	5.29992	1.73999	0.0818607	2.73008	10.9859	0.248507	0.803742	6.2923	2	0.0430174	232.806	1.77374	0.682151	11.2743512113869	9.46739765203217	439	-38.6601661882386	19.874789846013	142	13.7086736724231	6.75544511268352	97	HILIC-pos	HMDB01539	Organic acids and derivatives	Carboxylic acids and derivatives	Amino acids, peptides, and analogues	0.00624512		0.0362648	0.226015	0.930707
1-methylguanosine	678	3	-0.986501	4.58461	-0.215177	0.82963	-1.214	4.88864	-0.248332	0.803878	2.19991	2	0.332886	7.10956	1.04879	0.090873	-3.25068936633776	7.1611854259536	439	-16.9628517946118	13.6851490536198	142	4.70705470145099	6.63176331128713	97	HILIC-pos	HMDB01563	Nucleosides, nucleotides, and analogues	Purine nucleosides		0.00624512		0.0927766	0.911787	0.930707
citrulline	678	3	1.03586	4.19087	0.247172	0.804775	1.03586	4.19087	0.247172	0.804775	1.18746	2	0.552263	0	1	0	-4.87897906451116	6.97780239127182	439	0.692206230855371	15.5223154185018	142	4.8471611969118	5.56863407228181	97	HILIC-pos	HMDB00904	Organic acids and derivatives	Carboxylic acids and derivatives	Amino acids, peptides, and analogues	0.00702576		0.0305445	0.905572	0.930707
C22:0 Ceramide (d18:1)	677	3	-4.30879	3.8808	-1.11028	0.266877	-1.96961	7.99814	-0.246258	0.805482	7.33696	2	0.0255152	135.341	1.91533	0.727408	-15.8947339618672	6.27636010280012	438	16.2320748698808	11.0717545585197	142	-0.457113909285569	5.51691888363286	97	C8-pos	HMDB04952	Lipids and lipid-like molecules	Sphingolipids	Ceramides	0	0	0.031156	0.490691	0.930707
tartarate	602	3	-0.590698	2.49606	-0.236652	0.812926	-0.643305	2.61329	-0.246166	0.805554	2.16221	2	0.339221	1.61334	1.03976	0.07502	3.26718813171434	4.07448002998884	421	-7.22156944672507	5.96314952997582	141	-1.22701468689566	3.72295826522512	40	HILIC-neg	HMDB00956				0.0064154		0.275603	0.907527	0.930707
ornithine	678	3	3.58496	3.57303	1.00334	0.315697	1.39517	5.67301	0.245931	0.805736	3.89832	2	0.142394	45.7827	1.39612	0.486959	-0.485766999715758	6.08525406894564	439	-17.9670780713748	13.9313499778373	142	8.3708488320159	4.65381505841827	97	HILIC-pos	HMDB00214	Organic acids and derivatives	Carboxylic acids and derivatives	Amino acids, peptides, and analogues	0.00702576		0.0253675	0.531398	0.930707
C32:2 PC	677	3	-0.677538	2.78898	-0.242934	0.808056	-0.677538	2.78898	-0.242934	0.808056	1.18962	2	0.551667	0	1	0	-1.0952606913841	4.09412616357649	438	8.76129242781314	9.21543786644538	142	-2.18687373110636	4.18389832109923	97	C8-pos	HMDB07874*	Lipids and lipid-like molecules	Glycerophospholipids	Glycerophosphocholines	0	0	0.030728	0.905663	0.931487
sphinganine	678	3	0.702224	2.0587	0.3411	0.733028	0.79505	3.30587	0.240497	0.809945	4.03044	2	0.133291	15.8235	1.41958	0.503776	-2.6543232290371	2.80092367768155	439	-2.9115756286012	8.49735506071028	142	5.7524131915602	3.25077044247427	97	HILIC-pos	HMDB00269	Organic nitrogen compounds	Organonitrogen compounds	Amines	0.00624512		0.0700007	0.864362	0.931766
glycocholate	659	3	-0.757967	1.44414	-0.524858	0.599682	0.601525	2.58182	0.232985	0.815773	4.57714	2	0.101411	11.1164	1.5128	0.563046	3.90971106486026	4.74983381594189	423	3.57962990395735	2.98193905539332	139	-2.91069122981315	1.76033199820459	97	HILIC-neg	HMDB00138	Lipids and lipid-like molecules	Steroids and steroid derivatives	Bile acids, alcohols and derivatives	0.00561347		0.18857	0.772692	0.933205
3-methylxanthine	672	3	0.448702	1.02281	0.438695	0.660882	0.275642	1.20541	0.228671	0.819125	2.46699	2	0.291273	0.910934	1.11063	0.189294	-0.92903437189614	1.74398011056146	439	-3.22674032765311	3.78878554852271	141	1.72063093483585	1.33936969840764	92	HILIC-pos	HMDB01886	Organoheterocyclic compounds	Imidazopyrimidines	Purines and purine derivatives	0.0078064		0.167359	0.823919	0.933205
C56:10 TAG	677	3	-0.274201	1.20496	-0.227559	0.819989	-0.274201	1.20496	-0.227559	0.819989	1.78813	2	0.40899	0	1	0	-2.59496191978513	2.57050453912279	438	3.96549758553533	4.377098475401	142	-0.00638860989696596	1.43562655274602	97	C8-pos	HMDB10513*	Lipids and lipid-like molecules	Glycerolipids	Triradylcglycerols	0.00158479		0.0378426	0.907909	0.933205
C9 carnitine	678	3	-0.175759	2.26867	-0.0774725	0.938248	0.986314	4.34375	0.227065	0.820373	6.324	2	0.0423409	37.544	1.7782	0.683745	-5.90963254022923	3.21656704104487	439	5.34358390609347	6.49860851622579	142	5.55024600264886	3.6770293740062	97	HILIC-pos	HMDB13288	Organic acids and derivatives	Hydroxy acids and derivatives	Beta hydroxy acids and derivatives	0.00624512		0.0782288	0.960304	0.933205
5-hydroxymethy-4-methyluracil	581	2	0.919507	4.06041	0.226457	0.820846	0.919507	4.06041	0.226457	0.820846	0.891659	1	0.345028	0	1	0	-0.829660723207778	4.46298544756362	439	9.32389603812613	9.78279274536619	142				HILIC-pos	HMDB00544	Organoheterocyclic compounds	Diazines	Pyrimidines and pyrimidine derivatives	0.00624512		0.134591	0.907909	0.933205
glycolate	565	2	-2.34765	10.393	-0.225888	0.821288	-2.34765	10.393	-0.225888	0.821288	0.0525859	1	0.818623	0	1	0	-3.87266493068259	12.3385573539647	423	1.37689233998481	19.282491740498	142				HILIC-neg	HMDB00115	Organic acids and derivatives	Hydroxy acids and derivatives	Alpha hydroxy acids and derivatives	0	0	0.0858579	0.907909	0.933205
C32:0 PC	677	3	1.11692	5.01274	0.222816	0.823679	1.11692	5.01274	0.222816	0.823679	1.15587	2	0.561056	0	1	0	5.48013250250395	7.67467169149514	438	-12.6553270345732	15.1961284607645	142	0.336042369426534	7.35439852561565	97	C8-pos	HMDB07871*	Lipids and lipid-like molecules	Glycerophospholipids	Glycerophosphocholines	0	0	0.0368941	0.908776	0.933205
lysine	678	3	0.965232	5.25447	0.183697	0.854251	-1.7473	7.97483	-0.219102	0.826571	3.6105	2	0.164433	83.9024	1.3436	0.44606	-0.273273137739231	8.90125749278257	439	-35.4853169015344	20.6647448029312	142	5.71618986447471	6.85887745343253	97	HILIC-pos	HMDB00182	Organic acids and derivatives	Carboxylic acids and derivatives	Amino acids, peptides, and analogues	0.00624512		0.0252203	0.920227	0.933205
homoarginine	678	3	2.06597	2.97012	0.695583	0.48669	0.911652	4.30471	0.21178	0.832279	3.65694	2	0.160659	24.9623	1.35221	0.453094	6.89479070654575	4.20684948304823	439	-10.8110251780192	8.99694511442225	142	-0.490709957217586	4.74051841919812	97	HILIC-pos	HMDB00670*	Organic acids and derivatives	Carboxylic acids and derivatives	Amino acids, peptides, and analogues	0.00702576		0.03796	0.686949	0.933205
C56:9 TAG	677	3	-0.453052	2.1411	-0.211597	0.832421	-0.453052	2.1411	-0.211597	0.832421	1.33168	2	0.513842	0	1	0	-1.94999530158226	3.79486469631509	438	8.66192891381827	8.42110369066262	142	-0.635725297388041	2.72576324938518	97	C8-pos	HMDB05448*	Lipids and lipid-like molecules	Glycerolipids	Triradylcglycerols	0	0	0.0262916	0.913082	0.933205
phytanate	678	3	-2.09391	2.47342	-0.846566	0.397237	-0.924923	4.43445	-0.208577	0.834779	5.50144	2	0.0638819	36.2531	1.65853	0.636459	-8.24577581777516	3.79071718173651	439	8.8933262663233	7.46879852863256	142	0.950025336320245	3.62882973851029	97	C18-neg	HMDB00801	Lipids and lipid-like molecules	Prenol lipids	Diterpenoids	0	0	0.0583332	0.61599	0.933205
phenyllactate	678	3	-0.09207	2.45613	-0.0374858	0.970098	-1.0645	5.31913	-0.200127	0.841381	8.69071	2	0.0129669	64.4194	2.08455	0.769869	-5.070996087856	3.75419319629905	439	-8.17428167249406	5.9477955400448	142	8.64964247233006	3.87647751544249	97	C18-neg	HMDB00779	Phenylpropanoids and polyketides	Phenylpropanoic acids		0	0	0.0287113	0.980492	0.933205
C36:3 PC	677	3	0.906787	4.53503	0.199952	0.841518	0.906787	4.53503	0.199952	0.841518	0.365943	2	0.832792	0	1	0	-2.43700087350088	7.36581996071637	438	0.539567293832928	14.2642294399855	142	3.41644186094565	6.28986127189679	97	C8-pos	HMDB08105*	Lipids and lipid-like molecules	Glycerophospholipids	Glycerophosphocholines	0	0	0.0361602	0.91913	0.933205
C38:6 PE	677	3	-0.411195	2.06943	-0.198699	0.842498	-0.411195	2.06943	-0.198699	0.842498	0.26377	2	0.876442	0	1	0	-0.81073653473193	3.35351419483489	438	-2.62256397883045	5.65538566462545	142	0.512466862125421	2.97063004598479	97	C8-pos	HMDB09102*	Lipids and lipid-like molecules	Glycerophospholipids	Glycerophosphoethanolamines	0	0	0.0422156	0.91913	0.933205
2-hydroxy-3-methylbutyrate	535	2	-0.948402	1.53443	-0.61808	0.536523	-0.439983	2.21591	-0.198557	0.842609	1.35211	1	0.244909	3.64328	1.1628	0.260416	-1.64089897463052	1.64595043347316	393	3.64876069468228	4.2408470369815	142				HILIC-neg	HMDB00407	Lipids and lipid-like molecules	Fatty Acyls	Fatty acids and conjugates	0.0417001		0.0762102	0.726488	0.933205
alpha-keto-beta-methylvalerate/alpha-ketoisocaproate	660	3	-0.471207	2.38653	-0.197445	0.84348	-0.471207	2.38653	-0.197445	0.84348	0.843529	2	0.655889	0	1	0	-7.60243971855178	8.15899552709064	421	-0.246654941572657	5.51025695075432	142	0.310249666342564	2.79924367650484	97	HILIC-neg	HMDB00491*	Organic acids and derivatives	Keto acids and derivatives	Short-chain keto acids and derivatives	0.00160385		0.0663497	0.91913	0.933205
sucrose/lactose/trehalose	662	3	-0.346871	1.76768	-0.196229	0.844431	-0.346871	1.76768	-0.196229	0.844431	0.737614	2	0.691559	0	1	0	-1.46405077583303	2.24087032361635	423	0.186442432984758	5.45263327650092	142	1.99739084930454	3.38541949634271	97	HILIC-neg	HMDB00258*	Organic oxygen compounds	Organooxygen compounds	Carbohydrates and carbohydrate conjugates	0	0	0.915686	0.91913	0.933205
C38:5 PE plasmalogen	677	3	-0.554619	3.2174	-0.172381	0.863138	-0.773596	4.01986	-0.192443	0.847395	2.83733	2	0.242037	14.6758	1.19108	0.295111	5.73777514287532	4.99726782990129	438	-8.13817453850162	9.66347644525781	142	-4.27892811612577	4.67011573204828	97	C8-pos	HMDB11386*	Lipids and lipid-like molecules	Glycerophospholipids	Glycerophosphoethanolamines	0	0	0.0388964	0.923509	0.933205
threonine	678	3	5.50352	4.61598	1.19228	0.233152	1.66375	8.73347	0.190502	0.848915	5.62633	2	0.0600146	139.868	1.67725	0.644529	12.1983173829306	7.62736830238991	439	-30.4993850122094	16.3625026481901	142	6.24932962814664	6.20074354961935	97	HILIC-pos	HMDB00167	Organic acids and derivatives	Carboxylic acids and derivatives	Amino acids, peptides, and analogues	0.00624512		0.030224	0.459367	0.933205
fucose	517	2	-1.31113	7.07171	-0.185405	0.852911	-1.31113	7.07171	-0.185405	0.852911	0.650838	1	0.419813	0	1	0	8.07341841829928	13.6134778897176	422	-4.7793654172588	8.27592138632962	95				HILIC-neg	HMDB00174	Organic oxygen compounds	Organooxygen compounds	Carbohydrates and carbohydrate conjugates	0.0817963		0.104036	0.920227	0.933205
trimethylamine-N-oxide	678	3	0.381499	2.05874	0.185307	0.852988	0.381499	2.05874	0.185307	0.852988	1.2783	2	0.52774	0	1	0	-1.15662145322701	3.17091270362108	439	-4.57561339918995	7.05075701885512	142	2.55299578329099	2.93147290441405	97	HILIC-pos	HMDB00925	Organic nitrogen compounds	Organonitrogen compounds	Aminoxides	0.00624512		0.0297948	0.920227	0.933205
xanthine	659	3	-2.14944	2.67932	-0.802234	0.422418	-0.819219	4.45645	-0.183828	0.854149	5.07212	2	0.0791777	35.983	1.5925	0.605688	-6.71995703583609	3.71282816907578	423	8.7101620294826	5.75857852607798	139	-2.03808260482588	5.22693540185205	97	HILIC-neg	HMDB00292	Organoheterocyclic compounds	Imidazopyrimidines	Purines and purine derivatives	0.00801925		0.148135	0.63084	0.933205
C18:2 LPC	677	3	0.635075	3.46741	0.183155	0.854676	0.635075	3.46741	0.183155	0.854676	1.82981	2	0.400555	0	1	0	-3.92328511397837	5.50377809834777	438	11.180565963439	10.1075693449787	142	1.80565501847177	4.97681255966814	97	C8-pos	HMDB10386*	Lipids and lipid-like molecules	Glycerophospholipids	Glycerophosphocholines	0	0	0.0286788	0.920227	0.933205
C20:4 LPC	677	3	-0.636321	3.48677	-0.182496	0.855194	-0.636321	3.48677	-0.182496	0.855194	1.23714	2	0.538714	0	1	0	3.6138798104145	5.7330678494685	438	1.44108992886454	8.75136362425824	142	-4.67114517990966	5.0785991602244	97	C8-pos	HMDB10395				0	0	0.0286604	0.920227	0.933205
palmitoylethanolamide	581	2	-1.51182	8.39022	-0.180188	0.857005	-1.51182	8.39022	-0.180188	0.857005	0.00817544	1	0.927955	0	1	0	-1.16233655528419	9.23772204001183	439	-3.15858698990953	20.0524736156368	142				C18-neg	HMDB02100	Organic acids and derivatives	Carboximidic acids and derivatives	Carboximidic acids	0	0	0.141683	0.920426	0.933205
15R-15-methyl PGF2a	581	2	2.62432	9.42336	0.278491	0.780636	-2.98889	16.5971	-0.180085	0.857086	2.10509	1	0.14681	316.303	1.45089	0.524961	9.28864272739361	10.4832071083938	439	-25.4252389558439	21.5069660533407	142				C18-neg	HMDB04705	Lipids and lipid-like molecules	Fatty Acyls	Fatty acids and conjugates	0	0	0.0493671	0.891364	0.933205
1-methylurate	649	3	-0.263484	1.12893	-0.233392	0.815457	-0.250845	1.40578	-0.178438	0.858379	2.86706	2	0.238465	1.83099	1.1973	0.302422	-2.62129602388106	1.79299365109557	418	1.164391659632	3.09879255438349	138	1.31928664395583	1.64526209046546	93	HILIC-neg	HMDB03099	Organoheterocyclic compounds	Imidazopyrimidines	Purines and purine derivatives	0.0176423		0.144365	0.907909	0.933205
pantothenate	678	3	-0.774812	2.1332	-0.363215	0.716444	-0.495487	2.78689	-0.177792	0.858886	3.01638	2	0.22131	8.03654	1.22808	0.336953	-3.8430092247134	2.90376883975125	439	-1.40641465925778	6.33615295135011	142	4.20389551130404	3.62149293330944	97	HILIC-pos	HMDB00210	Organooxygen compounds	Alcohols and polyols	Polyols	0.00624512		0.117332	0.851906	0.933205
C54:6 TAG	677	3	-0.604744	3.42424	-0.176607	0.859817	-0.604744	3.42424	-0.176607	0.859817	1.6842	2	0.430806	0	1	0	-4.90109306702632	6.29250990958486	438	7.06447397084674	7.09096149058119	142	-1.70135091055947	4.99117962015938	97	C8-pos	HMDB05391*	Lipids and lipid-like molecules	Glycerolipids	Triradylcglycerols	0	0	0.0360848	0.921698	0.933205
erythronate	565	2	2.86512	3.48786	0.821455	0.411387	-1.57935	8.99734	-0.175536	0.860659	3.91755	1	0.0477845	124.033	1.97928	0.744738	6.02267641471854	3.83538510528214	423	-12.2281020529	8.38541196290372	142				HILIC-neg	HMDB00613	Organic oxygen compounds	Organooxygen compounds	Carbohydrates and carbohydrate conjugates	0	0	0.186742	0.625779	0.933205
acetaminophen	678	3	0.173519	0.756724	0.229303	0.818633	0.137623	0.856494	0.160682	0.872344	2.41749	2	0.298572	0.403046	1.09943	0.172695	-0.446297835223777	1.09804729990105	439	-1.91709157337247	2.22994837169315	142	1.47896523848224	1.1819317434182	97	HILIC-pos	HMDB01859	Benzenoids	Phenols	1-hydroxy-2-unsubstituted benzenoids	0.00624512		0.125291	0.907909	0.940571
C36:2 PC	677	3	-1.75406	5.80734	-0.302042	0.76262	-1.32671	8.31361	-0.159583	0.873209	3.63787	2	0.162199	92.7193	1.34868	0.450228	-15.2586037835065	9.181566366373	438	9.92077890954758	16.7120623339108	142	6.57835160511743	8.38924572500639	97	C8-pos	HMDB08039*	Lipids and lipid-like molecules	Glycerophospholipids	Glycerophosphocholines	0	0	0.0320444	0.883489	0.940571
N-acetylhistidine	678	3	-0.530848	3.34427	-0.158734	0.873879	-0.530848	3.34427	-0.158734	0.873879	0.847105	2	0.654717	0	1	0	-4.94060731546849	5.87784174084088	439	0.0653678968008448	13.084938256577	142	1.74191978800405	4.27852921427169	97	HILIC-pos	HMDB32055	Organic acids and derivatives	Carboxylic acids and derivatives	Amino acids, peptides, and analogues	0.00702576		0.0476516	0.930055	0.940571
N4-acetylcytidine	678	3	0.455394	2.87598	0.158344	0.874186	0.455394	2.87598	0.158344	0.874186	0.488751	2	0.783194	0	1	0	-1.13756501011137	4.65649440056971	439	-4.00809263058846	10.6009701658831	142	2.17334042766069	3.89594668942781	97	HILIC-pos	HMDB05923	Nucleosides, nucleotides, and analogues	Pyrimidine nucleosides		0.00624512		0.0761654	0.930055	0.940571
C18:2 LPE	678	3	0.394367	2.52949	0.155908	0.876106	0.394367	2.52949	0.155908	0.876106	0.810104	2	0.666942	0	1	0	-2.49332781483184	4.10940077671085	439	3.28321208625578	9.72147674658661	142	2.01797152555201	3.40022336378903	97	HILIC-pos	HMDB11507*	Lipids and lipid-like molecules	Glycerophospholipids	Glycerophosphoethanolamines	0.00624512		0.0321244	0.930349	0.940571
4-pyridoxate	678	3	-0.207774	1.35512	-0.153324	0.878142	-0.207774	1.35512	-0.153324	0.878142	0.00279268	2	0.998605	0	1	0	-0.247512785784823	1.77384776283792	439	-0.0374271425658099	3.56241304600594	142	-0.21313666323309	2.59983731533296	97	HILIC-pos	HMDB00017	Organoheterocyclic compounds	Pyridines and derivatives	Pyridinecarboxylic acids and derivatives	0.00624512		0.0783367	0.930765	0.940571
1-methylguanine	678	3	0.0567426	3.45738	0.016412	0.986906	0.661372	4.34744	0.152129	0.879085	2.61866	2	0.270001	14.7907	1.14426	0.23625	8.40239628401092	6.22578351872175	439	-1.69822804943391	14.3655596669784	142	-3.84441100608767	4.34320928279891	97	HILIC-pos	HMDB03282	Organoheterocyclic compounds	Imidazopyrimidines	Purines and purine derivatives	0.00624512		0.102371	0.991671	0.940571
C34:5 PC plasmalogen	677	3	0.0335492	2.30955	0.0145263	0.98841	-0.573129	4.17818	-0.137172	0.890895	6.30221	2	0.0428048	35.5407	1.77514	0.682651	7.07590668116675	3.64362041400832	438	-5.65069993800086	4.97425970600739	142	-4.15855395360963	3.73359964161516	97	C8-pos	HMDB11214*				0	0	0.100605	0.991671	0.950624
C24:0 Ceramide (d18:1)	677	3	-1.71746	4.11263	-0.417607	0.676235	1.08939	8.01154	0.135977	0.891839	6.29052	2	0.0430556	126.208	1.77349	0.682061	-11.5073188282741	6.75823180881438	438	24.1786954414395	12.8049472343816	142	0.0945287115859898	5.66771369234877	97	C8-pos	HMDB04956	Lipids and lipid-like molecules	Sphingolipids	Ceramides	0	0	0.032644	0.831647	0.950624
myristoleate	678	3	0.26328	3.51619	0.0748764	0.940313	-0.867938	7.04875	-0.123134	0.902001	7.23637	2	0.0268313	105.673	1.90215	0.723618	-10.0500132431147	5.66658603984252	439	-4.04725776669722	9.09840951659675	142	10.174574541715	5.15302017652822	97	HILIC-pos	HMDB02000	Lipids and lipid-like molecules	Fatty Acyls	Fatty acids and conjugates	0.00624512		0.092089	0.960681	0.956367
C18:0 LPE_minor	581	2	-0.553051	4.68748	-0.117985	0.90608	-0.553051	4.68748	-0.117985	0.90608	0.00284434	1	0.957467	0	1	0	-0.439710171446339	5.14673237730468	439	-1.10445794356251	11.3520380359327	142				HILIC-pos	HMDB11130*	Lipids and lipid-like molecules	Glycerophospholipids	Glycerophosphoethanolamines	0.00624512		0.034208	0.948451	0.956367
indoxylsulfate	662	3	0.298833	2.53855	0.117718	0.906291	0.298833	2.53855	0.117718	0.906291	0.490737	2	0.782416	0	1	0	-0.29140910698802	3.72604117431694	423	6.04488617871398	8.58820376925903	142	-0.209716383428359	3.79072899595647	97	HILIC-neg	HMDB00682	Organic acids and derivatives	Organic sulfuric acids and derivatives	Arylsulfates	0	0	0.0710724	0.948451	0.956367
1-methylhistidine	581	2	0.2614	2.22695	0.11738	0.906559	0.2614	2.22695	0.11738	0.906559	2.48252e-05	1	0.996025	0	1	0	0.271746191091461	3.04487089927253	439	0.249500419637669	3.26544555471439	142				HILIC-pos	HMDB00001	Organic acids and derivatives	Carboxylic acids and derivatives	Amino acids, peptides, and analogues	0.00624512		0.0505289	0.948451	0.956367
theophylline	655	3	-0.256947	1.19006	-0.215911	0.829057	0.24066	2.07999	0.115703	0.907888	4.75767	2	0.0926587	7.36531	1.54235	0.579626	-2.01804030992938	1.51596995068288	436	-0.997995089571246	3.73574842648121	142	3.85431369996895	2.23995103833282	77	C18-neg	HMDB01889	Organoheterocyclic compounds	Imidazopyrimidines	Purines and purine derivatives	0.0513428		0.0831521	0.911787	0.956367
aspartate	662	3	-1.07517	4.41011	-0.243797	0.807388	0.936178	8.2329	0.113712	0.909466	3.2414	2	0.19776	88.5925	1.27307	0.382983	21.1417538376878	14.0284952044316	423	-15.7472938442381	18.6625033436655	142	-2.70332180010724	4.79663273746128	97	HILIC-neg	HMDB00191	Organic acids and derivatives	Carboxylic acids and derivatives	Amino acids, peptides, and analogues	0	0	0.0631872	0.905663	0.956367
C34:2 PE	678	3	-0.248903	2.275	-0.109408	0.912879	-0.248903	2.275	-0.109408	0.912879	0.888626	2	0.641265	0	1	0	-1.80602478313717	3.36435932405679	439	-4.30412724142263	8.23727665803777	142	1.94056633937769	3.33095958156011	97	HILIC-pos	HMDB08928*	Lipids and lipid-like molecules	Glycerophospholipids	Glycerophosphoethanolamines	0.00624512		0.0438437	0.948927	0.956367
C20:5 LPC	677	3	-0.294429	2.7039	-0.108891	0.913289	-0.294429	2.7039	-0.108891	0.913289	1.86758	2	0.39306	0	1	0	-4.00263775298113	5.07614259524369	438	9.25369935845254	8.26773831937003	142	-0.243692873180408	3.46394715262355	97	C8-pos	HMDB10397	Lipids and lipid-like molecules	Glycerophospholipids	Glycerophosphocholines	0	0	0.0288953	0.948927	0.956367
C32:2 PC	678	3	0.302675	2.79354	0.108348	0.913719	0.302675	2.79354	0.108348	0.913719	1.09914	2	0.577199	0	1	0	0.351950899210176	4.31230531066055	439	11.2717053942809	11.1197654032286	142	-1.07574227313711	3.88428071408361	97	HILIC-pos	HMDB07874*	Lipids and lipid-like molecules	Glycerophospholipids	Glycerophosphocholines	0.00624512		0.0323975	0.948927	0.956367
malate	661	3	-0.317429	3.14119	-0.101053	0.919508	-0.34663	3.21436	-0.107838	0.914124	2.04525	2	0.359649	0.916387	1.01125	0.0221261	-10.1042600882515	8.01734136554353	422	5.12755327074563	7.67707094818051	142	0.552531489879013	3.81184786421698	97	HILIC-neg	HMDB00156	Organic acids and derivatives	Hydroxy acids and derivatives	Beta hydroxy acids and derivatives	0.000801925		0.137503	0.950567	0.956367
taurine	678	3	0.388646	3.88192	0.100117	0.920251	0.388646	3.88192	0.100117	0.920251	1.40131	2	0.496259	0	1	0	-0.0316017821222625	6.58719826465784	439	-12.6490917827505	12.2125800583423	142	3.04100332865527	5.22643409819343	97	HILIC-pos	HMDB00251	Organic acids and derivatives	Organic sulfonic acids and derivatives	Organosulfonic acids and derivatives	0.00624512		0.0248046	0.950567	0.959261
sebacate	678	3	-0.486615	4.92768	-0.0987514	0.921336	-0.486615	4.92768	-0.0987514	0.921336	0.863592	2	0.649342	0	1	0	-21.9477180325656	25.11913495906	439	-17.3954434148233	55.2127479918528	142	0.520762718055865	5.04627270165322	97	C18-neg	HMDB00792	Lipids and lipid-like molecules	Fatty Acyls	Fatty acids and conjugates	0	0	0.0236781	0.950567	0.959261
C34:1 PC	677	3	-0.446798	4.56407	-0.0978946	0.922016	-0.446798	4.56407	-0.0978946	0.922016	1.77938	2	0.410782	0	1	0	-3.4533328050275	6.59087714760096	438	-10.860123045651	12.8843057647774	142	6.51148046367374	7.26209039323459	97	C8-pos	HMDB07972*	Lipids and lipid-like molecules	Glycerophospholipids	Glycerophosphocholines	0	0	0.0320306	0.950567	0.959261
4-hydroxystyrene	677	3	0.493664	1.65968	0.297445	0.766127	0.341671	3.56604	0.0958124	0.92367	8.9675	2	0.011291	29.5428	2.11749	0.776972	-1.74860395522763	2.53767486163696	439	-4.86255473238076	3.36415683647897	142	7.37393992372108	2.89408176733056	96	C18-neg	HMDB04072	Benzenoids	Benzene and substituted derivatives	Styrenes	0	0	0.159373	0.883489	0.959261
C18:0 LPC	677	3	-0.295286	3.1933	-0.0924704	0.926324	-0.295286	3.1933	-0.0924704	0.926324	1.36596	2	0.505111	0	1	0	-6.11008579904111	5.98570990081548	438	4.52448206004502	12.1851287503227	142	1.75188503731775	3.97085842725894	97	C8-pos	HMDB10384	Lipids and lipid-like molecules	Glycerophospholipids	Glycerophosphocholines	0	0	0.0271986	0.953272	0.960256
hydroxyproline	678	3	-0.0372289	2.64148	-0.014094	0.988755	-0.276043	3.13881	-0.0879453	0.92992	2.58611	2	0.274432	7.05165	1.13712	0.226637	-4.81251258359616	4.24554494567213	439	-2.42975605642867	8.21156801720136	142	4.0774347748033	3.70090743396365	97	HILIC-pos	HMDB00725	Organic acids and derivatives	Carboxylic acids and derivatives	Amino acids, peptides, and analogues	0.00624512		0.0315267	0.991671	0.962221
nonadecanoate	678	3	-0.272842	3.26283	-0.0836213	0.933358	-0.272842	3.26283	-0.0836213	0.933358	1.46136	2	0.481581	0	1	0	7.41667422189499	8.25180665751233	439	9.9696574945538	18.1020172160149	142	-2.1651863625096	3.62276229462118	97	C18-neg	HMDB00772	Lipids and lipid-like molecules	Fatty Acyls	Fatty acids and conjugates	0	0	0.0550152	0.95703	0.964015
C34:0 PS	677	3	-0.18841	2.70257	-0.0697152	0.94442	-0.18841	2.70257	-0.0697152	0.94442	0.326266	2	0.849478	0	1	0	1.15635255219657	3.95177318523976	438	0.672233640375463	7.21685717167394	142	-2.10045392754582	4.31617415471192	97	C8-pos	HMDB12356*	Lipids and lipid-like molecules	Glycerophospholipids	Glycerophosphoserines	0	0	0.0594044	0.963139	0.969978
trimethylbenzene	678	3	0.978167	3.60961	0.27099	0.786399	0.281641	4.32926	0.0650552	0.94813	2.50848	2	0.285292	12.6232	1.11993	0.202706	-5.6444737473503	6.38782131523697	439	-7.96199266902443	13.2398898262706	142	5.5615737400075	4.63548579463765	97	HILIC-pos	HMDB13733	Benzenoids	Benzene and substituted derivatives		0.00624512		0.0819711	0.891988	0.969978
C54:10 TAG	572	2	1.31256	4.94819	0.265261	0.790808	0.414717	6.49541	0.0638477	0.949091	1.57587	1	0.209356	32.6118	1.25534	0.365431	5.5355176887093	5.98339876475925	438	-7.82428884111998	8.80111806017719	134				C8-pos					0.0118859		0.116098	0.893408	0.969978
ethylmalonate	565	2	-2.34306	5.79025	-0.404656	0.68573	0.61839	9.95537	0.0621162	0.95047	2.28848	1	0.130338	117.551	1.51277	0.563028	-7.30044122046432	6.65326017492386	423	13.1340370963191	11.7558248394151	142				HILIC-neg	HMDB00622	Lipids and lipid-like molecules	Fatty Acyls	Fatty acids and conjugates	0	0	0.0770913	0.834674	0.969978
4-hydroxyhippurate	678	3	0.115909	1.33931	0.0865436	0.931034	-0.102585	1.71135	-0.0599438	0.9522	3.03782	2	0.218951	3.03709	1.23244	0.341633	-1.52819160061339	2.12231434118761	439	-3.1350850238794	3.49391086887035	142	2.60577090673532	1.98591485952119	97	HILIC-pos	HMDB13678	Benzenoids	Benzene and substituted derivatives	Benzoic acids and derivatives	0.00624512		0.251431	0.95638	0.969978
alpha-ketoisovalerate	565	2	0.164831	2.79276	0.0590209	0.952935	0.164831	2.79276	0.0590209	0.952935	0.202036	1	0.653082	0	1	0	-0.0115570654221739	2.82019093303293	423	9.0984335043938	20.0704658012791	142				HILIC-neg	HMDB00019	Organic acids and derivatives	Keto acids and derivatives	Short-chain keto acids and derivatives	0	0	0.114754	0.968465	0.969978
niacinamide	678	3	-0.146909	2.49598	-0.0588583	0.953065	-0.146909	2.49598	-0.0588583	0.953065	0.0285013	2	0.98585	0	1	0	-0.611858504298936	3.72137182848738	439	0.161606983494643	7.20348444775332	142	0.253295869732505	3.80596823960629	97	HILIC-pos	HMDB01406	Organoheterocyclic compounds	Pyridines and derivatives	Pyridinecarboxylic acids and derivatives	0.00624512		0.0631613	0.968465	0.969978
dimethylurate	649	3	0.142851	1.00535	0.142091	0.887008	0.0915447	1.59708	0.0573199	0.95429	4.35407	2	0.113377	4.03299	1.47548	0.54066	-1.85673961749734	1.48013999712889	420	-0.834219670241159	3.06053545201322	142	2.52930902609412	1.53183005269331	87	C18-neg	HMDB01857	Organoheterocyclic compounds	Imidazopyrimidines	Purines and purine derivatives	0.0236967		0.099516	0.938405	0.969978
salicylate	565	2	0.50288	0.829281	0.606405	0.544246	0.0804688	1.41203	0.0569881	0.954555	1.42835	1	0.232033	1.77913	1.19514	0.299893	0.816627371492216	0.869841344512812	423	-2.62794609105406	2.7477638275481	142				HILIC-neg	HMDB01895	Benzenoids	Benzene and substituted derivatives	Benzoic acids and derivatives	0	0	0.110588	0.731694	0.969978
C40:6 PC	677	3	-0.160347	3.36213	-0.0476921	0.961962	-0.160347	3.36213	-0.0476921	0.961962	1.28275	2	0.526568	0	1	0	-4.06307756542461	6.08551164913446	438	-7.08013682275789	11.1443821251579	142	2.85591924766629	4.32700126971087	97	C8-pos	HMDB08057*	Lipids and lipid-like molecules	Glycerophospholipids	Glycerophosphocholines	0	0	0.0323287	0.975753	0.975753
C14:1 MAG	578	2	-4.90618	9.56618	-0.512867	0.608044	0.751303	19.0099	0.0395217	0.968474	1.30489	1	0.253321	329.773	1.14232	0.233654	-7.25786540478365	9.78519746084359	436	45.8715993385554	45.4691592349106	142				C8-pos	HMDB11562*	Lipids and lipid-like molecules	Glycerolipids	Monoradylglycerols	0.00237718		0.110497	0.77482	0.980602
phenylacetylglutamine	678	3	1.5831	1.74289	0.908317	0.363711	0.122687	3.29509	0.0372332	0.970299	5.83299	2	0.0541231	20.2972	1.70777	0.657123	4.59244371348587	2.63258982592293	439	-11.0580623611957	5.96828801352877	142	1.07728032329545	2.52509126503097	97	C18-neg	HMDB06344	Organic acids and derivatives	Carboxylic acids and derivatives	Amino acids, peptides, and analogues	0	0	0.03243	0.583173	0.980695
N-carbamoyl-beta-alanine	678	3	0.129371	3.73751	0.0346142	0.972387	0.129371	3.73751	0.0346142	0.972387	1.2289	2	0.54094	0	1	0	-4.08537767816424	5.35194453605246	439	5.51358986757328	11.3987517296142	142	3.77714799192287	5.87438006018187	97	HILIC-pos	HMDB00026	Organic acids and derivatives	Organic carbonic acids and derivatives	Ureas	0.00624512		0.158655	0.981054	0.981054
betaine	678	3	0.552335	4.60454	0.119954	0.904519	-0.248348	8.63413	-0.0287636	0.977053	5.56084	2	0.0620125	134.319	1.66746	0.640342	-10.9786300989342	6.94541210516568	439	-3.37037690195339	17.2986784782808	142	11.4707660400541	6.58039859563726	97	HILIC-pos	HMDB00043	Organic acids and derivatives	Carboxylic acids and derivatives	Amino acids, peptides, and analogues	0.00624512		0.0252608	0.948451	0.984007
C38:6 PE plasmalogen	677	3	-0.0388476	3.07453	-0.0126353	0.989919	-0.0388476	3.07453	-0.0126353	0.989919	1.10729	2	0.574852	0	1	0	4.68771252810575	5.44393898302574	438	-2.46577313763563	10.8612481063305	142	-2.22400475547588	3.96617682963626	97	C8-pos	HMDB11387*	Lipids and lipid-like molecules	Glycerophospholipids	Glycerophosphoethanolamines	0	0	0.0382783	0.991671	0.993605
N6-acetyllysine	678	3	1.98714	4.72463	0.420592	0.674053	0.0879087	7.99212	0.0109994	0.991224	4.65198	2	0.0976865	104.233	1.52512	0.570076	12.3634043318399	7.12333657998727	439	-20.7537540250414	16.9231374836337	142	-3.80406031036157	6.8042336971724	97	HILIC-pos	HMDB00206*	Organic acids and derivatives	Carboxylic acids and derivatives	Amino acids, peptides, and analogues	0.00702576		0.0483832	0.831647	0.993605
C18:0 LPE	581	2	0.0455072	4.45457	0.0102158	0.991849	0.0455072	4.45457	0.0102158	0.991849	0.0844623	1	0.771339	0	1	0	0.700830236805073	4.99276286264632	439	-2.51201293928147	9.86331152479334	142				HILIC-pos	HMDB11130*	Lipids and lipid-like molecules	Glycerophospholipids	Glycerophosphoethanolamines	0.00624512		0.0484334	0.991849	0.993605
N-alpha-acetylarginine	678	3	0.106873	2.36521	0.0451855	0.963959	-0.00479603	2.51723	-0.00190528	0.99848	2.18356	2	0.335619	1.77502	1.04488	0.0840625	0.786748873628557	3.53863622734878	439	-10.8656240014222	7.83823268058757	142	1.61136572674313	3.47903710658137	97	HILIC-pos	HMDB04620*	Organic acids and derivatives	Carboxylic acids and derivatives	Amino acids, peptides, and analogues	0.00702576		0.0951561	0.976031	0.99848
