# Supplementary material for: Metabolomic profiling identifies complex lipid species and amino acid analogues associated with response to weight loss interventions
Source: PLoS One. 2021 May 27;16(5):e0240764. doi: 10.1371/journal.pone.0240764 (PMC8158886; doi:10.1371/journal.pone.0240764)
Supplement: S2 Table — Includes all meta-analysis results for full model after filtering (see Methods). Same columns as S1 Table. (XLSX) [file pone.0240764.s002.xlsx]

## Sheet: Sheet 1
Metabolite	N_Samples	N_Studies	Beta_Fixed	SE_Fixed	Zvalue_Fixed	Pvalue_Fixed	Beta_Random	SE_Random	Zvalue_Random	Pvalue_Random	Q	Q_df	Q_Pvalue	Tau2	H	I2	WLM_GP1_Beta	WLM_GP1_SE	WLM_GP1_Num	StrridePD_Beta	StrridePD_SE	StrridePD_Num	CBD_Beta	CBD_SE	CBD_Num	Method	HMDB.ID...representative.ID.	super_class	class	sub_class	missingness	zeroness	CV	Pvalue_Adj_Fixed	Pvalue_Adj_Random
glycine	662	3	14.3816	3.84554	3.73981	0.000184161	14.3816	3.84554	3.73981	0.000184161	0.995903	2	0.607774	0	1	0	10.2386485238761	6.85418047005514	439	8.56794863166875	12.258546444865	133	17.5788420959598	5.02003260989797	90	HILIC-pos	HMDB00123	Organic acids and derivatives	Carboxylic acids and derivatives	Amino acids, peptides, and analogues	0.00624512		0.0296803	0.0140135	0.0571774
C18:1 carnitine	662	3	13.8412	3.75027	3.69072	0.000223619	13.8412	3.75027	3.69072	0.000223619	0.0407069	2	0.979852	0	1	0	13.823894483022	5.63169897173692	439	15.5344408883583	9.72577028273158	133	13.2427118154398	5.87227170071218	90	HILIC-pos	HMDB05065	Lipids and lipid-like molecules	Fatty Acyls	Fatty acid esters	0.00624512		0.0582061	0.0140135	0.0571774
C20:1 LPC	662	3	9.59169	2.65569	3.61175	0.000304135	9.59169	2.65569	3.61175	0.000304135	0.41444	2	0.812841	0	1	0	12.5328054414338	5.30215572208322	439	8.23763357110279	6.79691622020145	133	8.70123376049828	3.4386142153784	90	HILIC-pos	HMDB10391*	Lipids and lipid-like molecules	Glycerophospholipids	Glycerophosphocholines	0.00624512		0.0897533	0.0171532	0.0571774
C34:3 PC plasmalogen	662	3	13.7507	4.00145	3.43644	0.000589413	13.7507	4.00145	3.43644	0.000589413	0.9959	2	0.607775	0	1	0	18.1577760659755	6.27351971076758	439	5.39624833871731	14.1556068518164	133	11.5582334445831	5.58530077814457	90	HILIC-pos	HMDB11211*	Lipids and lipid-like molecules	Glycerophospholipids	Glycerophosphocholines	0.00624512		0.0389678	0.0277024	0.0668292
C24:0 LPC	662	3	9.6746	2.84906	3.39571	0.000684497	9.6746	2.84906	3.39571	0.000684497	0.466882	2	0.791804	0	1	0	7.31776970855994	4.89628286106798	439	8.20545108017649	8.58402978823305	133	11.4157877494818	3.83730529239229	90	HILIC-pos	HMDB10405	Lipids and lipid-like molecules	Glycerophospholipids	Glycerophosphocholines	0.00624512		0.113307	0.0286982	0.0668292
C18:3 LPC	662	3	13.4577	3.97596	3.38478	0.000712366	13.4577	3.97596	3.38478	0.000712366	1.55729	2	0.459027	0	1	0	20.9375191615509	8.35344832718393	439	0.91145990515117	15.0460930292737	133	12.2946209279067	4.73992386582612	90	HILIC-pos	HMDB10387*	Lipids and lipid-like molecules	Glycerophospholipids	Glycerophosphocholines	0.00624512		0.034525	0.0286982	0.0668292
C18:2 LPE	662	3	7.77375	2.38465	3.25991	0.00111449	7.77375	2.38465	3.25991	0.00111449	1.11469	2	0.572728	0	1	0	5.96731042908522	4.4628876474465	439	0.220994510467244	9.23536609127094	133	9.34720610942729	2.96277416456939	90	HILIC-pos	HMDB11507*	Lipids and lipid-like molecules	Glycerophospholipids	Glycerophosphoethanolamines	0.00624512		0.0321244	0.0314672	0.0668292
C34:1 PC plasmalogen	661	3	15.4652	4.81381	3.21267	0.00131506	15.4652	4.81381	3.21267	0.00131506	0.980794	2	0.612383	0	1	0	18.3461322031737	8.14802573418839	438	3.26151639365055	13.4029953248589	133	16.554635638589	6.66296126302852	90	C8-pos	HMDB11208*	Lipids and lipid-like molecules	Glycerophospholipids	Glycerophosphocholines	0	0	0.0308166	0.0314672	0.0668292
C18:2 LPC	662	3	9.99765	3.11339	3.21117	0.00132194	9.99765	3.11339	3.21117	0.00132194	0.929675	2	0.628237	0	1	0	5.96202728207911	5.4271360761633	439	8.85871652256918	10.3264582249499	133	12.4660150668382	4.08808671573972	90	HILIC-pos	HMDB10386*	Lipids and lipid-like molecules	Glycerophospholipids	Glycerophosphocholines	0.00624512		0.0321547	0.0314672	0.0668292
serine	662	3	15.1538	4.72387	3.20793	0.00133694	15.1538	4.72387	3.20793	0.00133694	0.140043	2	0.932374	0	1	0	15.7924182493712	8.5815076753255	439	9.30286423139044	16.345026667519	133	15.6350482300531	6.03123043088077	90	HILIC-pos	HMDB00187	Organic acids and derivatives	Carboxylic acids and derivatives	Amino acids, peptides, and analogues	0.00624512		0.0386157	0.0314672	0.0668292
N1-acetylspermidine	662	3	11.9994	3.74106	3.20748	0.00133903	11.9965	3.74507	3.20327	0.00135878	2.00298	2	0.367332	0.0717641	1.00074	0.00148779	13.1698243362668	5.73256300358236	439	-4.13337512945391	12.0450193264659	133	14.2139398542759	5.41302192196108	90	HILIC-pos	HMDB01276	Organic acids and derivatives	Carboximidic acids and derivatives	Carboximidic acids	0.00702576		0.0262374	0.0314672	0.0668292
C51:2 TAG	661	3	-11.2169	3.57531	-3.13732	0.00170502	-11.2169	3.57531	-3.13732	0.00170502	1.03986	2	0.594561	0	1	0	-14.6436377829376	5.64973958439031	438	-13.3442547798269	8.19023120872695	133	-6.87006149777889	5.59073493743326	90	C8-pos	HMDB05362*	Lipids and lipid-like molecules	Glycerolipids	Triradylcglycerols	0	0	0.056361	0.0368772	0.0668292
C34:3 PC	662	3	20.6152	4.79038	4.30345	1.68155e-05	20.5301	6.56405	3.12766	0.00176206	2.95931	2	0.227716	44.0123	1.21641	0.324167	30.8680427509544	8.67692666875328	439	-2.0857405818011	19.5336676452407	133	17.8441725000432	6.0111972176117	90	HILIC-pos	HMDB08006*	Lipids and lipid-like molecules	Glycerophospholipids	Glycerophosphocholines	0.00624512		0.0318034	0.00881326	0.0668292
C20:4 CE	661	3	-18.3435	5.86797	-3.12604	0.00177178	-18.3435	5.86797	-3.12604	0.00177178	0.472578	2	0.789552	0	1	0	-20.522612603545	12.9390673724866	438	-9.86058302657569	13.6704931693877	133	-20.17080334077	7.5126684334871	90	C8-pos	HMDB06726	Lipids and lipid-like molecules	Steroids and steroid derivatives	Steroid esters	0	0	0.043363	0.0368772	0.0668292
C18:1 LPC	662	3	9.59518	3.10259	3.09264	0.00198385	9.59518	3.10259	3.09264	0.00198385	0.559624	2	0.755926	0	1	0	10.7496183073541	5.98897117006148	439	2.14869692746051	10.4923406676697	133	10.1249771980202	3.86561409290205	90	HILIC-pos	HMDB02815*	Lipids and lipid-like molecules	Glycerophospholipids	Glycerophosphocholines	0.00624512		0.0303897	0.0368772	0.0668292
C16:1 SM	662	3	12.6621	4.09935	3.08881	0.00200957	12.6621	4.09935	3.08881	0.00200957	0.541446	2	0.762828	0	1	0	16.4447721805459	6.97411989941493	439	6.08827845915943	15.9202065557826	133	11.1812448931709	5.34507850992495	90	HILIC-pos					0.00624512		0.0362447	0.0368772	0.0668292
C53:2 TAG	661	3	-12.2195	3.95695	-3.08811	0.00201436	-12.2195	3.95695	-3.08811	0.00201436	1.91669	2	0.383526	0	1	0	-19.362965086674	6.75060809249044	438	-12.6349926077945	10.2830758521965	133	-7.27020535237812	5.54986450916293	90	C8-pos	HMDB42196*	Lipids and lipid-like molecules	Glycerolipids	Triradylcglycerols	0	0	0.0429454	0.0368772	0.0668292
C16:0 SM	662	3	13.1293	4.29124	3.05956	0.00221665	13.1293	4.29124	3.05956	0.00221665	1.15154	2	0.562273	0	1	0	18.7431287304066	7.27380065162371	439	1.43642006222298	18.6044664849445	133	10.9049660328614	5.545769158821	90	HILIC-pos	HMDB10169*	Lipids and lipid-like molecules	Sphingolipids	Phosphosphingolipids	0.00624512		0.0342002	0.0368772	0.0687968
C48:0 TAG	661	3	-4.79414	1.57382	-3.04619	0.00231762	-4.79414	1.57382	-3.04619	0.00231762	1.9813	2	0.371335	0	1	0	-5.63429008318502	2.27167711576568	438	-8.74619682674211	4.21541126507201	133	-2.28752470831369	2.55091891810377	90	C8-pos	HMDB05356*	Lipids and lipid-like molecules	Glycerolipids	Triradylcglycerols	0	0	0.0627217	0.0373468	0.0687968
C51:1 TAG	661	3	-9.19231	2.86224	-3.21158	0.00132009	-9.19193	3.06375	-3.00022	0.00269783	2.22461	2	0.3288	3.04598	1.05466	0.100967	-13.1479135252249	4.22956358450161	438	-11.2355045906682	7.91051464275946	133	-4.1355384196654	4.46393572918545	90	C8-pos	HMDB42104*	Lipids and lipid-like molecules	Glycerolipids	Triradylcglycerols	0	0	0.0510744	0.0314672	0.0728347
C34:2 PC	661	3	18.9951	6.33458	2.99863	0.00271193	18.9951	6.33458	2.99863	0.00271193	0.100851	2	0.950825	0	1	0	21.4117587701233	9.99513275564153	438	16.4573233420895	18.2589351720889	133	17.6033041399607	9.16247364578092	90	C8-pos	HMDB07973*	Lipids and lipid-like molecules	Glycerophospholipids	Glycerophosphocholines	0	0	0.0361368	0.0408999	0.0728347
N-acetylalanine	556	2	-16.8649	5.72424	-2.94622	0.00321678	-16.8649	5.72424	-2.94622	0.00321678	0.232533	1	0.629652	0	1	0	-17.5657821130419	5.90588348448802	423	-5.99367422182658	23.2596380573475	133				HILIC-neg	HMDB00766	Organic acids and derivatives	Carboxylic acids and derivatives	Amino acids, peptides, and analogues	0	0	0.113449	0.0453567	0.0824666
creatinine	662	3	18.9064	6.49092	2.91275	0.00358261	18.9064	6.49092	2.91275	0.00358261	0.497299	2	0.779853	0	1	0	24.2943569517172	10.1650364822136	439	18.5599545161801	23.7582344626604	133	14.7120033536201	9.02207531183367	90	HILIC-pos	HMDB00562	Organic acids and derivatives	Carboxylic acids and derivatives	Amino acids, peptides, and analogues	0.00624512		0.0305599	0.0481093	0.0878518
C16:0 LPC	662	3	7.90746	2.75666	2.8685	0.00412428	7.90746	2.75666	2.8685	0.00412428	0.721337	2	0.69721	0	1	0	5.80538081442382	3.80867906448414	439	6.44807056201518	13.7977949020298	133	10.5653876445031	4.17376879306102	90	HILIC-pos	HMDB10382*	Lipids and lipid-like molecules	Glycerophospholipids	Glycerophosphocholines	0.00624512		0.0288673	0.0528657	0.0946779
C14:2 carnitine	662	3	6.33944	2.22572	2.84826	0.00439585	6.33944	2.22572	2.84826	0.00439585	1.66213	2	0.435585	0	1	0	9.87538793044024	3.55732852917188	439	5.15661170284771	6.25142636052935	133	3.77752103541504	3.20662810625498	90	HILIC-pos	HMDB13331	Organic acids and derivatives	Hydroxy acids and derivatives	Beta hydroxy acids and derivatives	0.00624512		0.088149	0.0542048	0.0946779
C50:1 TAG	661	3	-9.20608	3.23423	-2.84645	0.00442096	-9.20608	3.23423	-2.84645	0.00442096	1.23292	2	0.539853	0	1	0	-10.7442526812457	4.9026345267863	438	-15.3270793113388	8.30324941788068	133	-5.3374067884497	5.03212650143385	90	C8-pos	HMDB05360*	Lipids and lipid-like molecules	Glycerolipids	Triradylcglycerols	0	0	0.0483306	0.0542048	0.0946779
C18:2 carnitine	662	3	9.09998	2.97356	3.0603	0.00221114	9.25617	3.26092	2.83851	0.00453245	2.32811	2	0.312218	4.7157	1.07891	0.140933	10.2024592085074	4.45026960326533	439	17.982643446962	7.68377092768809	133	4.58638794056673	4.67954056546617	90	HILIC-pos	HMDB06469	Lipids and lipid-like molecules	Fatty Acyls	Fatty acid esters	0.00624512		0.100739	0.0368772	0.0946779
diacetylspermine	662	3	6.41912	2.08026	3.08572	0.00203057	6.24593	2.27548	2.74488	0.00605326	2.28832	2	0.318491	2.11284	1.06965	0.125997	8.67181627412856	2.90982349072221	439	-1.17959996877834	5.89343367063547	133	5.85754031647929	3.44654021514684	90	HILIC-pos	HMDB41876				0.00624512		0.131907	0.0368772	0.12193
C52:1 TAG	661	3	-12.4278	3.1333	-3.96635	7.29804e-05	-14.1347	5.22259	-2.70646	0.00680046	4.75103	2	0.0929665	46.2004	1.54127	0.579039	-17.7158962930259	5.14544406191215	438	-23.9802092522029	9.25432125866624	133	-6.04312268924369	4.36805068927107	90	C8-pos	HMDB05367*	Lipids and lipid-like molecules	Glycerolipids	Triradylcglycerols	0	0	0.0339215	0.00974942	0.128734
quinolinate	619	3	-4.92178	1.82007	-2.70417	0.00684756	-4.92178	1.82007	-2.70417	0.00684756	1.81994	2	0.402536	0	1	0	-10.6868160420317	4.6452048016303	423	-3.84744584101573	2.5260511074974	106	-3.92183313972507	3.18123909419675	90	HILIC-neg	HMDB00232	Organoheterocyclic compounds	Pyridines and derivatives	Pyridinecarboxylic acids and derivatives	0.0473136		0.126501	0.0821707	0.128734
C16:0 LPC_minor	527	2	4.42003	1.64439	2.68794	0.00718938	4.42003	1.64439	2.68794	0.00718938	0.00119087	1	0.972471	0	1	0	4.40043895186037	1.73964005493323	395	4.58439146564808	5.03871417734745	132				HILIC-pos	HMDB10382*	Lipids and lipid-like molecules	Glycerophospholipids	Glycerophosphocholines	0.0608899		0.76373	0.0844753	0.1308
C54:2 TAG	661	3	-16.5983	4.22796	-3.92583	8.6431e-05	-18.5558	6.9643	-2.66441	0.00771227	4.76054	2	0.0925257	83.1427	1.54281	0.579879	-26.6034024112808	7.29373315660237	438	-25.4204011786512	11.2692663056661	133	-7.79958331659009	5.8450396444194	90	C8-pos	HMDB05403*	Lipids and lipid-like molecules	Glycerolipids	Triradylcglycerols	0	0	0.0356186	0.00974942	0.135929
C34:0 DAG	571	2	-25.0314	9.56913	-2.61585	0.00890067	-25.0314	9.56913	-2.61585	0.00890067	0.536007	1	0.464092	0	1	0	-22.0913998832855	10.3775720686513	438	-41.7258099686225	24.7291568873694	133				C8-pos	HMDB07100*	Lipids and lipid-like molecules	Glycerolipids	Diradylglycerols	0	0	0.0457536	0.09757	0.149225
C18:1 LPC plasmalogen	572	2	13.4029	5.13087	2.61221	0.00899582	13.4029	5.13087	2.61221	0.00899582	0.0319965	1	0.858035	0	1	0	13.8719004593067	5.7619232949155	439	11.6068247481628	11.2759976785506	133				HILIC-pos	HMDB13122*	Lipids and lipid-like molecules	Glycerophospholipids	Glycerophosphocholines	0.00702576		0.0455338	0.09757	0.149225
10-heptadecenoate	551	2	7.86021	3.0884	2.54507	0.0109255	7.86021	3.0884	2.54507	0.0109255	0.85161	1	0.356097	0	1	0	5.18480767481699	4.23594357173293	422	10.8963351671485	4.51248418209497	129				HILIC-neg	HMDB60038	Lipids and lipid-like molecules	Fatty Acyls	Fatty acids and conjugates	0.010425		0.0993716	0.107664	0.172596
C16:1 LPC	661	3	7.73535	3.04282	2.54217	0.0110168	7.73535	3.04282	2.54217	0.0110168	1.73704	2	0.419572	0	1	0	14.7019413240431	6.35310811765367	438	1.74888877531883	9.9337884151038	133	6.2039836266293	3.69872360846164	90	C8-pos	HMDB10383*	Lipids and lipid-like molecules	Glycerophospholipids	Glycerophosphocholines	0	0	0.0269767	0.107664	0.172596
C34:3 PE plasmalogen	662	3	6.57111	2.60054	2.52682	0.01151	6.57111	2.60054	2.52682	0.01151	1.15926	2	0.560104	0	1	0	2.51675308311977	4.60976637251202	439	6.85923055447344	10.7005607874912	133	8.61593426901628	3.2955624436326	90	HILIC-pos	HMDB11343*	Lipids and lipid-like molecules	Glycerophospholipids	Glycerophosphoethanolamines	0.00624512		0.0406344	0.110028	0.17545
C18:1 SM	662	3	8.84096	3.56843	2.47755	0.0132288	8.84096	3.56843	2.47755	0.0132288	1.03182	2	0.596957	0	1	0	11.1358227516041	5.97163146967363	439	-3.15039091002084	12.7667070788422	133	9.04879618326677	4.74823979209814	90	HILIC-pos	HMDB12101*	Lipids and lipid-like molecules	Sphingolipids	Phosphosphingolipids	0.00624512		0.0361406	0.118429	0.196343
C47:1 TAG	661	3	-4.21285	1.69256	-2.48905	0.0128087	-4.20653	1.706	-2.46572	0.0136738	2.01459	2	0.365205	0.0876115	1.00364	0.00724388	-5.26792101003911	2.07423012489167	438	-9.19903136537626	7.00606035853234	133	-0.610419339469023	3.22294818212402	90	C8-pos	HMDB42100*	Lipids and lipid-like molecules	Glycerolipids	Triradylcglycerols	0	0	0.0780017	0.116517	0.197744
taurodeoxycholate	650	3	-2.15238	0.87864	-2.44967	0.0142986	-2.15238	0.87864	-2.44967	0.0142986	1.41666	2	0.492466	0	1	0	-0.665527513721641	1.53299378709401	431	-3.22410040868579	2.94596608057935	130	-2.82718602430257	1.15119106758677	89	C18-neg	HMDB00896	Lipids and lipid-like molecules	Steroids and steroid derivatives	Bile acids, alcohols and derivatives	0.0150079		0.0474414	0.126007	0.201611
9.10-diHOME	572	2	-14.7051	6.04982	-2.43067	0.0150711	-14.7051	6.04982	-2.43067	0.0150711	0.10096	1	0.75068	0	1	0	-13.7304460124513	6.78303045277701	439	-18.4963804494746	13.3780250518057	133				C18-neg	HMDB04704	Lipids and lipid-like molecules	Fatty Acyls	Fatty acids and conjugates	0	0	0.103956	0.127695	0.20732
C18:2 LPE	661	3	6.30159	2.61799	2.40703	0.0160827	6.30159	2.61799	2.40703	0.0160827	1.23978	2	0.538004	0	1	0	2.93889513469909	4.75701419183148	438	1.9911211596018	8.57457523500953	133	8.6534707412124	3.36887202291323	90	C8-pos	HMDB11507*	Lipids and lipid-like molecules	Glycerophospholipids	Glycerophosphoethanolamines	0	0	0.0425951	0.13203	0.215967
C56:2 TAG	661	3	-8.57924	2.64568	-3.24273	0.0011839	-9.49199	3.96221	-2.39563	0.0165918	4.08138	2	0.129939	23.9021	1.42853	0.50997	-13.9356514430836	4.54701067954492	438	-13.8898400050205	6.57816256272051	133	-3.23103219095125	3.74271712899181	90	C8-pos	HMDB05404*	Lipids and lipid-like molecules	Glycerolipids	Triradylcglycerols	0.00158479		0.0259916	0.0314672	0.217623
C18:1 LPC plasmalogen_minor	563	2	4.24297	1.78433	2.37791	0.0174111	4.24297	1.78433	2.37791	0.0174111	0.133219	1	0.715118	0	1	0	4.38000829276325	1.82340190396558	430	1.14796104506426	8.66536236699884	133				HILIC-pos	HMDB13122*	Lipids and lipid-like molecules	Glycerophospholipids	Glycerophosphocholines	0.028103		0.643771	0.134793	0.223179
C22:5 LPC	662	3	6.21058	2.65114	2.3426	0.0191497	6.21058	2.65114	2.3426	0.0191497	0.306216	2	0.858037	0	1	0	8.33624086479924	4.92971448771026	439	3.94744561122863	7.32725641259766	133	5.66131311332534	3.48151244925295	90	HILIC-pos	HMDB10403*	Lipids and lipid-like molecules	Glycerophospholipids	Glycerophosphocholines	0.00624512		0.066102	0.144162	0.236874
ribonate lactone	591	3	-4.01273	1.71576	-2.33875	0.0193486	-4.01273	1.71576	-2.33875	0.0193486	1.67191	2	0.43346	0	1	0	-1.58826642945813	2.63385279084043	384	-7.97355681668671	5.36099355245271	128	-5.3295293138164	2.49417629055914	79	HILIC-neg	HMDB01900	Organic oxygen compounds	Organooxygen compounds	Carbohydrates and carbohydrate conjugates	0.0665597		0.169235	0.144162	0.236874
C16:1 LPC	662	3	9.59374	2.74945	3.48933	0.000484228	9.96999	4.27665	2.33126	0.0197395	3.32822	2	0.189359	22.9044	1.29	0.399078	18.0408954165957	5.8741958633075	439	-1.1238891541384	10.5889935252213	133	8.01281930732304	3.25497023258061	90	HILIC-pos	HMDB10383*	Lipids and lipid-like molecules	Glycerophospholipids	Glycerophosphocholines	0.00624512		0.0374677	0.0248277	0.236874
salicylurate	646	3	1.82549	0.793379	2.30091	0.0213967	1.82549	0.793379	2.30091	0.0213967	1.58983	2	0.451619	0	1	0	2.56266597106735	1.04626382934886	423	-1.74254763115778	4.14129307930912	133	1.0710697248819	1.27322835307722	90	HILIC-neg	HMDB00840	Benzenoids	Benzene and substituted derivatives	Benzoic acids and derivatives	0	0	0.101981	0.156724	0.24956
C36:3 PC plasmalogen	661	3	7.65536	3.33436	2.2959	0.0216816	7.65536	3.33436	2.2959	0.0216816	1.49877	2	0.472656	0	1	0	12.3624721028543	5.73266188209543	438	-1.24538384298595	10.2318388576576	133	6.49024506637573	4.47376405292527	90	C8-pos	HMDB11244*				0	0	0.0371715	0.156775	0.24956
C12:1 carnitine	662	3	5.66201	2.50467	2.26058	0.0237851	5.66201	2.50467	2.26058	0.0237851	0.237465	2	0.888045	0	1	0	7.23209865368228	4.11705174462789	439	5.28434691019597	7.42429376480042	133	4.61931207255705	3.48652068458895	90	HILIC-pos	HMDB13326	Organic acids and derivatives	Hydroxy acids and derivatives	Beta hydroxy acids and derivatives	0.00624512		0.05626	0.161624	0.261982
linoleate	662	3	10.3804	4.62132	2.2462	0.0246915	10.3804	4.62132	2.2462	0.0246915	1.7331	2	0.420399	0	1	0	16.1306249730464	6.38236969706046	439	5.99039246898124	13.656881267813	133	3.42571433857801	7.68930801069011	90	C18-neg	HMDB00673	Lipids and lipid-like molecules	Fatty Acyls	Lineolic acids and derivatives	0	0	0.0360236	0.162538	0.261982
C18:0 LPC	662	3	6.48237	2.89337	2.24042	0.0250637	6.48237	2.89337	2.24042	0.0250637	0.596094	2	0.742266	0	1	0	2.58194566082355	5.88863481499057	439	6.11953667996019	12.4943091670139	133	7.8457460878104	3.44608169144481	90	HILIC-pos	HMDB10384	Lipids and lipid-like molecules	Glycerophospholipids	Glycerophosphocholines	0.00624512		0.0307073	0.162538	0.261982
C45:2 TAG	661	3	-4.52556	2.02008	-2.24029	0.0250724	-4.52556	2.02008	-2.24029	0.0250724	1.72223	2	0.42269	0	1	0	-4.9666089549659	2.24078366567761	438	-15.4657595650861	11.4377963286556	133	-0.0429520994049227	5.11303212078111	90	C8-pos	HMDB43170*	Lipids and lipid-like molecules	Glycerolipids	Triradylcglycerols	0	0	0.0736866	0.162538	0.261982
SDMA	662	3	15.9534	4.23803	3.76433	0.000166993	15.018	6.70413	2.24012	0.0250834	3.58602	2	0.166458	59.5645	1.33903	0.442279	24.0569691089102	7.97592281631844	439	-12.6606744125788	18.0567576129649	133	14.8792494539336	5.20649699190125	90	HILIC-pos	HMDB03334	Organic acids and derivatives	Carboxylic acids and derivatives	Amino acids, peptides, and analogues	0.00624512		0.0469415	0.0140135	0.261982
C34:2 PC plasmalogen	661	3	10.4143	4.381	2.37716	0.0174466	10.3313	4.65835	2.2178	0.0265682	2.20047	2	0.332793	6.37911	1.04892	0.0911024	17.8936734015912	7.02425251601751	438	-0.558879302759866	11.9702812476867	133	7.39663462091608	6.34290930297565	90	C8-pos	HMDB11210*				0	0	0.0332111	0.134793	0.269538
C14:1 carnitine	662	3	5.38227	2.43363	2.21162	0.0269926	5.38227	2.43363	2.21162	0.0269926	0.266974	2	0.875039	0	1	0	6.69715126928335	3.62624339489678	439	3.38325960360753	6.43248570750113	133	4.62923918263705	3.81717522193596	90	HILIC-pos	HMDB02014	Lipids and lipid-like molecules	Fatty Acyls	Fatty acid esters	0.00624512		0.0615961	0.167295	0.269538
C50:0 TAG	661	3	-5.99731	1.89274	-3.16858	0.00153184	-6.89324	3.12186	-2.20805	0.0272405	4.71968	2	0.0944352	16.4193	1.53618	0.576243	-8.65324921148591	2.97430890489634	438	-13.3343629945512	5.54650272312445	133	-1.96471760734335	2.73596467375255	90	C8-pos	HMDB05357*	Lipids and lipid-like molecules	Glycerolipids	Triradylcglycerols	0	0	0.0459542	0.0345584	0.269538
salicylate	662	3	1.86555	0.852315	2.1888	0.0286113	1.86555	0.852315	2.1888	0.0286113	1.33971	2	0.511783	0	1	0	2.29586254082718	1.02630366531246	439	-2.23228787337344	3.8864659681274	133	1.48534391007795	1.66442293342316	90	C18-neg	HMDB01895	Benzenoids	Benzene and substituted derivatives	Benzoic acids and derivatives	0	0	0.0157051	0.172423	0.274708
C50:2 TAG	661	3	-8.10683	3.7067	-2.18707	0.0287372	-8.10683	3.7067	-2.18707	0.0287372	0.286565	2	0.866509	0	1	0	-6.30123501681104	5.8002181764133	438	-11.8379133495245	8.5739108426523	133	-8.20579595993278	5.82670833969995	90	C8-pos	HMDB05377*	Lipids and lipid-like molecules	Glycerolipids	Triradylcglycerols	0	0	0.0475815	0.172423	0.274708
C20:5 LPC	662	3	7.5689	3.48221	2.17359	0.0297356	7.5689	3.48221	2.17359	0.0297356	1.79299	2	0.407997	0	1	0	3.31264949848589	5.80891280662561	439	0.880807125689277	10.2554350225898	133	11.9479774018023	4.80426875126609	90	HILIC-pos	HMDB10397	Lipids and lipid-like molecules	Glycerophospholipids	Glycerophosphocholines	0.00624512		0.0360235	0.176536	0.279215
choline	662	3	9.50639	4.39291	2.16403	0.0304621	9.50639	4.39291	2.16403	0.0304621	1.74902	2	0.417067	0	1	0	8.79121129617749	8.41171876039955	439	-10.6898279154309	16.3507609769337	133	12.0294910545421	5.42753874360585	90	HILIC-pos	HMDB00097	Organic nitrogen compounds	Organonitrogen compounds	Quaternary ammonium salts	0.00624512		0.0284484	0.178761	0.279215
C20:1 LPE	662	3	6.37127	2.94916	2.16037	0.0307444	6.37127	2.94916	2.16037	0.0307444	1.48505	2	0.475911	0	1	0	3.47242986167971	5.28885209342029	439	-0.652545286606234	8.8767146612928	133	9.26863377347003	3.87684908404073	90	HILIC-pos	HMDB11512*	Lipids and lipid-like molecules	Glycerophospholipids	Glycerophosphoethanolamines	0.00624512		0.14108	0.178761	0.279215
C36:2 PC plasmalogen	661	3	8.37562	3.88722	2.15465	0.0311889	8.37562	3.88722	2.15465	0.0311889	0.449007	2	0.798913	0	1	0	7.54574869512639	6.72257142854677	438	2.46785053835696	10.7969337836027	133	10.3218849426338	5.30942451669624	90	C8-pos	HMDB11243*	Lipids and lipid-like molecules	Glycerophospholipids	Glycerophosphocholines	0	0	0.0329794	0.179496	0.279215
C20:4 LPE	662	3	7.14474	3.14938	2.26861	0.0232918	7.11938	3.36732	2.11426	0.0344932	2.16399	2	0.33892	3.07726	1.04019	0.0757793	12.5253635200054	5.8238991197876	439	-4.47443471423052	10.3051313601308	133	6.34977821286178	4.01866386060754	90	HILIC-pos	HMDB11517	Lipids and lipid-like molecules	Glycerophospholipids	Glycerophosphoethanolamines	0.00624512		0.0354394	0.160202	0.303971
C16:1 LPC plasmalogen	662	3	6.78908	2.78671	2.43623	0.0148412	7.43179	3.5302	2.1052	0.0352735	2.56959	2	0.276707	9.58293	1.13349	0.221667	14.908751115189	5.78691953777871	439	5.11190324897495	10.1005692124122	133	4.25255911814675	3.3499878701659	90	HILIC-pos	HMDB10407*	Lipids and lipid-like molecules	Glycerophospholipids	Glycerophosphocholines	0.00624512		0.0516706	0.127695	0.305372
C54:1 TAG	661	3	-9.67388	2.37649	-4.07067	4.6879e-05	-11.4042	5.43074	-2.09993	0.035735	9.30831	2	0.00952194	68.1289	2.15735	0.785138	-17.1030368817643	3.98592707606874	438	-16.2659241122471	6.1582296951834	133	-2.36436937334996	3.37574514589903	90	C8-pos	HMDB05395*	Lipids and lipid-like molecules	Glycerolipids	Triradylcglycerols	0	0	0.0302478	0.00881326	0.305372
C47:2 TAG	661	3	-5.1957	2.49378	-2.08346	0.0372089	-5.1957	2.49378	-2.08346	0.0372089	1.15915	2	0.560135	0	1	0	-6.37700302066808	2.9730390469169	438	-9.87637990208534	10.5067808836762	133	-0.635501928130209	5.08951374816223	90	C8-pos	HMDB42076*	Lipids and lipid-like molecules	Glycerolipids	Triradylcglycerols	0	0	0.0338903	0.201787	0.310353
C36:3 PE plasmalogen	662	3	8.43279	2.82498	2.98507	0.0028351	7.73876	3.71847	2.08117	0.0374185	2.855	2	0.239908	13.0547	1.19478	0.299474	2.38137334233993	4.86029085102617	439	3.83103943460697	11.2741914645022	133	12.3256890892133	3.64893389291611	90	HILIC-pos	HMDB11441*	Lipids and lipid-like molecules	Glycerophospholipids	Glycerophosphoethanolamines	0.00624512		0.0386247	0.0409999	0.310353
C46:1 TAG	661	3	-3.60859	1.61034	-2.24089	0.0250332	-3.69062	1.78087	-2.07237	0.0382312	2.30371	2	0.31605	1.37337	1.07325	0.131835	-5.35327584709818	2.41395266321011	438	-8.16353309407737	5.53993067133077	133	-1.14035507430575	2.34769380480953	90	C8-pos	HMDB10412*	Lipids and lipid-like molecules	Glycerolipids	Triradylcglycerols	0	0	0.0353162	0.162538	0.312499
saccharin	573	3	1.79249	0.87298	2.0533	0.0400435	1.79249	0.87298	2.0533	0.0400435	1.53137	2	0.465015	0	1	0	2.90839921172359	1.34661446568899	396	-0.321782419193789	2.49537134574784	124	1.33284972279272	1.29086447679217	53	C18-neg	HMDB29723	Organoheterocyclic compounds	Benzothiazoles		0.103476		0.0646081	0.208416	0.317426
C14 carnitine	662	3	6.35625	3.09928	2.05088	0.040279	6.35625	3.09928	2.05088	0.040279	0.0222312	2	0.988946	0	1	0	6.83077772846755	4.85333268957615	439	5.49531706488951	7.94257840784455	133	6.21435591236642	4.6726634194864	90	HILIC-pos	HMDB05066	Lipids and lipid-like molecules	Fatty Acyls	Fatty acid esters	0.00624512		0.0706961	0.208416	0.317426
C18 carnitine	662	3	6.04268	2.70874	2.2308	0.0256941	6.02496	2.94132	2.04838	0.0405225	2.24828	2	0.324931	3.15595	1.06026	0.110433	0.866269706532505	4.41793688905426	439	10.8512490156207	8.4066351684328	133	8.82339077318455	3.75542637387999	90	HILIC-pos	HMDB00848	Lipids and lipid-like molecules	Fatty Acyls	Fatty acid esters	0.00624512		0.153458	0.162825	0.317426
C18:2 LPC	661	3	6.36368	3.13869	2.02749	0.042612	6.36368	3.13869	2.02749	0.042612	0.773274	2	0.679338	0	1	0	2.40221620435111	5.49610169569452	438	7.84850357995066	9.74620182951386	133	8.35953166726927	4.15671969169855	90	C8-pos	HMDB10386*	Lipids and lipid-like molecules	Glycerophospholipids	Glycerophosphocholines	0	0	0.0286788	0.218144	0.327956
C22:0 SM	662	3	8.55899	4.23628	2.0204	0.0433415	8.55899	4.23628	2.0204	0.0433415	0.0882869	2	0.956817	0	1	0	7.24582666029813	6.99811718030801	439	12.491262138496	18.3321145926699	133	9.02647885052211	5.56175128349274	90	HILIC-pos	HMDB12103*	Lipids and lipid-like molecules	Sphingolipids	Phosphosphingolipids	0.00624512		0.0385648	0.218144	0.327956
sphingosine	571	2	11.8648	5.89378	2.01311	0.044103	11.8648	5.89378	2.01311	0.044103	0.0938107	1	0.759387	0	1	0	10.543618825135	7.30372766108867	438	14.331253349315	9.97910248060228	133				C8-pos	HMDB00252	Organic nitrogen compounds	Organonitrogen compounds	Amines	0	0	0.131976	0.218144	0.327956
palmitoleate	662	3	5.42728	2.69711	2.01226	0.0441927	5.42728	2.69711	2.01226	0.0441927	1.18088	2	0.554083	0	1	0	8.06574438192862	3.82624415158261	439	6.33045996953781	8.16597498550533	133	1.85008260144529	4.29667523117347	90	C18-neg	HMDB03229	Lipids and lipid-like molecules	Fatty Acyls	Fatty acids and conjugates	0	0	0.0358559	0.218144	0.327956
C36:1 DAG	661	3	-7.81116	2.60915	-2.99376	0.00275567	-10.1526	5.089	-1.99501	0.046042	6.46143	2	0.0395293	52.7762	1.79742	0.690471	-14.6934529781148	4.89266636911822	438	-16.6627005901536	6.76989878128362	133	-2.04122638029318	3.46479611335819	90	C8-pos	HMDB07216*	Lipids and lipid-like molecules	Glycerolipids	Diradylglycerols	0	0	0.0307821	0.0408999	0.333812
asparagine	662	3	13.0747	4.30787	3.03506	0.00240485	13.2191	6.63883	1.99118	0.0464613	3.16503	2	0.205458	51.4763	1.25798	0.368095	23.8898402630219	8.94739613532987	439	-12.5732759740264	20.5149075581155	133	11.1741938244839	5.06250177709249	90	HILIC-pos	HMDB00168	Organic acids and derivatives	Carboxylic acids and derivatives	Amino acids, peptides, and analogues	0.00624512		0.0301643	0.0376759	0.333812
C16 carnitine	662	3	9.12759	4.59021	1.98849	0.0467573	9.12759	4.59021	1.98849	0.0467573	0.819731	2	0.66374	0	1	0	13.7388767190105	6.93751178481979	439	7.2044479701852	10.9321399215796	133	4.77515064519965	7.38898791164107	90	HILIC-pos	HMDB00222	Lipids and lipid-like molecules	Fatty Acyls	Fatty acid esters	0.00624512		0.0553157	0.227337	0.333812
C45:1 TAG	661	3	-4.17231	1.95078	-2.13878	0.0324532	-4.1191	2.0906	-1.9703	0.0488045	2.05412	2	0.358059	0.781862	1.01344	0.0263454	-4.67095066776383	2.11755978815141	438	-15.5959257711413	12.0404905081602	133	1.60925727832916	5.51625039948935	90	C8-pos	HMDB42099*	Lipids and lipid-like molecules	Glycerolipids	Triradylcglycerols	0	0	0.049239	0.184885	0.335353
alpha-glycerophosphocholine	662	3	3.64466	1.85999	1.9595	0.0500538	3.64466	1.85999	1.9595	0.0500538	0.676717	2	0.71294	0	1	0	6.12549882164504	4.09172125855132	439	7.097769470334	9.11693379381007	133	2.7715385084001	2.14524486519155	90	HILIC-pos	HMDB00086	Lipids and lipid-like molecules	Glycerophospholipids	Glycerophosphocholines	0.00624512		0.045501	0.23723	0.335353
heptanoate	554	2	-5.72523	2.94002	-1.94735	0.0514932	-5.72523	2.94002	-1.94735	0.0514932	0.441508	1	0.506396	0	1	0	-4.68231944920934	3.33274748318586	421	-9.3844679230317	6.24272910239143	133				HILIC-neg	HMDB00666	Lipids and lipid-like molecules	Fatty Acyls	Fatty acids and conjugates	0.00240577		0.281522	0.23815	0.335353
C38:5 DAG	661	3	-4.75541	2.4424	-1.94702	0.0515323	-4.75541	2.4424	-1.94702	0.0515323	1.53823	2	0.463422	0	1	0	1.09801961969255	5.35001137119416	438	-7.42223203429547	7.49870900396541	133	-6.12231324494546	2.94994124080444	90	C8-pos	HMDB07199*	Lipids and lipid-like molecules	Glycerolipids	Diradylglycerols	0	0	0.0379479	0.23815	0.335353
C2 carnitine	662	3	5.97338	3.07139	1.94484	0.051794	5.97338	3.07139	1.94484	0.051794	1.69552	2	0.428374	0	1	0	12.9178745212476	6.16366486431672	439	4.7441413684798	13.4177810026455	133	3.59958754231819	3.67287173848517	90	HILIC-pos	HMDB00201	Lipids and lipid-like molecules	Fatty Acyls	Fatty acid esters	0.00624512		0.0284226	0.23815	0.335353
C43:0 TAG	661	3	-4.77833	2.46	-1.94241	0.0520876	-4.77833	2.46	-1.94241	0.0520876	1.10022	2	0.576888	0	1	0	-5.43607343848633	2.63225232968875	438	-7.90343037289478	12.0227363764453	133	3.5461395252041	8.45129847866009	90	C8-pos	HMDB42062*	Lipids and lipid-like molecules	Glycerolipids	Triradylcglycerols	0	0	0.0715782	0.23815	0.335353
glycodeoxycholate	658	3	-1.96896	0.864597	-2.27731	0.0227677	-2.05283	1.06104	-1.93473	0.0530236	2.77889	2	0.249213	0.978714	1.17875	0.280289	-0.465618871992256	1.52237895071396	435	-4.96894442192415	2.23579825256692	133	-2.03764136114515	1.18995278249297	90	C18-neg	HMDB00631	Lipids and lipid-like molecules	Steroids and steroid derivatives	Bile acids, alcohols and derivatives	0.00473934		0.0493702	0.158531	0.335353
C12 carnitine	662	3	4.38553	2.27078	1.93128	0.053448	4.38553	2.27078	1.93128	0.053448	0.578514	2	0.74882	0	1	0	6.51546114510645	3.67271260899761	439	4.09346474879939	6.26584425085306	133	2.79035989916753	3.25600698609116	90	HILIC-pos	HMDB02250	Lipids and lipid-like molecules	Fatty Acyls	Fatty acid esters	0.00624512		0.0554102	0.23815	0.335353
C16:1 SM	661	3	9.42944	4.88461	1.93044	0.0535525	9.42944	4.88461	1.93044	0.0535525	0.176252	2	0.915645	0	1	0	12.2428894968236	8.43385603367771	438	6.65842109514281	15.5969581986604	133	8.2432769641736	6.48986047793781	90	C8-pos					0	0	0.0259347	0.23815	0.335353
C56:1 TAG	661	3	-5.80261	1.78793	-3.24543	0.00117273	-6.22818	3.22728	-1.92985	0.0536249	5.18565	2	0.0748083	18.4359	1.61023	0.61432	-7.61832319878078	2.37482350064276	438	-13.8841528297334	5.99048009384129	133	-0.719692599297668	3.04792080258949	90	C8-pos	HMDB05396*	Lipids and lipid-like molecules	Glycerolipids	Triradylcglycerols	0	0	0.0483569	0.0314672	0.335353
urate	646	3	-12.4649	6.45903	-1.92985	0.0536259	-12.4649	6.45903	-1.92985	0.0536259	1.51686	2	0.468401	0	1	0	-30.0029378692248	16.3312248435114	423	-1.05409421720816	22.2241175553065	133	-10.1207639031653	7.41335319230019	90	HILIC-neg	HMDB00289	Organoheterocyclic compounds	Imidazopyrimidines	Purines and purine derivatives	0	0	0.120595	0.23815	0.335353
C16:0 LPC	661	3	6.2646	3.2527	1.92597	0.0541083	6.2646	3.2527	1.92597	0.0541083	0.840749	2	0.656801	0	1	0	11.7926770376427	6.88164166976501	438	3.55391434281653	11.9024332006082	133	4.79347581789636	3.88243802148931	90	C8-pos	HMDB10382	Lipids and lipid-like molecules	Glycerophospholipids	Glycerophosphocholines	0	0	0.0285295	0.238415	0.335353
C46:0 TAG	661	3	-3.41573	1.30631	-2.6148	0.00892794	-4.08546	2.13609	-1.91258	0.0558013	4.32338	2	0.11513	7.0525	1.47027	0.537399	-5.09229566718697	2.0177491880322	438	-10.1317269406676	4.79339571580283	133	-1.04402381131298	1.83533117046448	90	C8-pos	HMDB10411*	Lipids and lipid-like molecules	Glycerolipids	Triradylcglycerols	0	0	0.0697249	0.09757	0.342086
C5-DC carnitine	662	3	5.54093	2.94026	1.88451	0.0594966	5.54093	2.94026	1.88451	0.0594966	0.35893	2	0.835717	0	1	0	6.49511531489551	4.48758029708064	439	0.244205908219377	9.49251018323577	133	5.7485245530911	4.26719440816292	90	HILIC-pos	HMDB13130	Organic acids and derivatives	Hydroxy acids and derivatives	Beta hydroxy acids and derivatives	0.00702576		0.101349	0.259593	0.360818
C32:2 PC	662	3	5.2897	2.8229	1.87385	0.0609504	5.2897	2.8229	1.87385	0.0609504	0.559906	2	0.755819	0	1	0	7.99575598324482	5.13515877039294	439	-0.41403906909518	11.7571631280134	133	4.52592823996573	3.5281819978623	90	HILIC-pos	HMDB07874*	Lipids and lipid-like molecules	Glycerophospholipids	Glycerophosphocholines	0.00624512		0.0323975	0.262395	0.364455
C18:1 LPC	661	3	5.82158	3.11785	1.86718	0.0618769	5.82158	3.11785	1.86718	0.0618769	0.404644	2	0.816832	0	1	0	5.84204335059198	6.09386777278977	438	-0.0063496025583521	9.84377310104268	133	6.72971435908132	3.90370650720526	90	C8-pos	HMDB02815*	Lipids and lipid-like molecules	Glycerophospholipids	Glycerophosphocholines	0	0	0.0249122	0.262395	0.364455
C49:2 TAG	661	3	-4.55382	2.15883	-2.1094	0.0349103	-5.01063	2.69253	-1.86094	0.0627528	2.83497	2	0.242323	6.61341	1.19058	0.294524	-8.1753527548309	3.74231318702225	438	-9.00263335067355	5.85823820020218	133	-1.1491458851917	2.96140646540955	90	C8-pos	HMDB11706*	Lipids and lipid-like molecules	Glycerolipids	Triradylcglycerols	0.00158479		0.0612054	0.194945	0.364455
C52:4 TAG	661	3	11.2182	6.03121	1.86003	0.0628814	11.2182	6.03121	1.86003	0.0628814	0.0148195	2	0.992618	0	1	0	11.8658483676666	8.28401740361864	438	10.8222909101313	11.7944501021365	133	10.0680552000814	13.2100164851746	90	C8-pos	HMDB05363*	Lipids and lipid-like molecules	Glycerolipids	Triradylcglycerols	0	0	0.0399981	0.264665	0.364455
indoleacetate	662	3	-3.82149	2.06601	-1.84969	0.0643577	-3.82149	2.06601	-1.84969	0.0643577	1.89535	2	0.387641	0	1	0	-3.82115346138243	3.39559166552864	439	-13.2114508176785	7.30035860093113	133	-2.45365327089877	2.78654040256301	90	C18-neg	HMDB00197	Organoheterocyclic compounds	Indoles and derivatives	Indolyl carboxylic acids and derivatives	0	0	0.0856122	0.266026	0.364455
C36:1 PE	661	3	-8.04239	3.11176	-2.58452	0.00975147	-9.53954	5.16088	-1.84843	0.06454	5.00718	2	0.0817908	47.2163	1.58227	0.600574	-8.57674829870404	4.71151342537341	438	-22.9027807866156	7.99868306977102	133	-2.02427534114211	4.84530015713272	90	C8-pos	HMDB08993*	Lipids and lipid-like molecules	Glycerophospholipids	Glycerophosphoethanolamines	0	0	0.0498556	0.10377	0.364455
C18:2 SM	572	2	7.70283	4.16847	1.84788	0.0646197	7.70283	4.16847	1.84788	0.0646197	0.00101674	1	0.974563	0	1	0	7.6394470355815	4.61813484508452	439	7.98156918831633	9.68471397394738	133				HILIC-pos					0.00624512		0.0796504	0.266026	0.364455
C41:0 TAG	650	3	-2.6237	1.42573	-1.84025	0.0657316	-2.6237	1.42573	-1.84025	0.0657316	0.180607	2	0.913654	0	1	0	-2.5680646072469	1.5802264012804	427	-5.06076994260254	6.2122914226141	133	-2.00051118701838	3.90488614047516	90	C8-pos					0.0103011		0.159219	0.268642	0.364637
glutamine	662	3	6.49089	2.70313	2.40125	0.0163391	7.94338	4.34352	1.82879	0.0674312	2.43847	2	0.295457	16.4544	1.10419	0.179812	19.5156387369612	8.80634477051084	439	1.59680213092936	23.2978307093063	133	5.18944405448034	2.86158329244859	90	HILIC-pos	HMDB00641	Organic acids and derivatives	Carboxylic acids and derivatives	Amino acids, peptides, and analogues	0.00624512		0.0272529	0.13203	0.364637
C52:2 TAG	661	3	-10.7788	5.90719	-1.82468	0.0680487	-10.7788	5.90719	-1.82468	0.0680487	1.48965	2	0.474818	0	1	0	-11.8777237915475	10.2304366866393	438	-26.8560442424543	15.4956365230596	133	-5.59361142425805	8.18183020106191	90	C8-pos	HMDB05369*	Lipids and lipid-like molecules	Glycerolipids	Triradylcglycerols	0	0	0.0390781	0.272706	0.364637
C54:6 TAG	661	3	5.73473	3.14432	1.82384	0.0681764	5.73473	3.14432	1.82384	0.0681764	0.445075	2	0.800485	0	1	0	5.91770583710176	6.42024884162208	438	9.59971903696368	6.90384173708242	133	4.20482404546273	4.22937218016075	90	C8-pos	HMDB05391*	Lipids and lipid-like molecules	Glycerolipids	Triradylcglycerols	0	0	0.0360848	0.272706	0.364637
C52:0 TAG	661	3	-6.72468	2.03679	-3.30161	0.00096132	-8.87457	4.87434	-1.82067	0.0686567	10.0521	2	0.00656463	55.7718	2.24189	0.801037	-11.6038045576954	3.3789281450024	438	-16.6807001858478	5.51985876938106	133	-0.473894167131299	2.8790531485178	90	C8-pos	HMDB05365*	Lipids and lipid-like molecules	Glycerolipids	Triradylcglycerols	0	0	0.0346466	0.0314672	0.364637
1-methylnicotinamide	662	3	3.66716	2.01887	1.81644	0.0693022	3.66716	2.01887	1.81644	0.0693022	1.64124	2	0.440158	0	1	0	5.90648577320653	2.97476329167858	439	5.52604635785127	5.6239446509975	133	0.57143657475625	3.15083643439206	90	HILIC-pos	HMDB00699	Organoheterocyclic compounds	Pyridines and derivatives	Pyridinecarboxylic acids and derivatives	0.00624512		0.0353295	0.275256	0.364637
C48:1 TAG	661	3	-4.35539	1.82155	-2.39103	0.0168011	-5.47825	3.02195	-1.81282	0.0698601	4.51986	2	0.104358	14.8777	1.50331	0.557509	-7.72460074266375	3.1078352066826	438	-11.3737726049365	5.77114938114386	133	-1.0212009196762	2.44104248559771	90	C8-pos	HMDB05359*	Lipids and lipid-like molecules	Glycerolipids	Triradylcglycerols	0	0	0.0496027	0.133462	0.364637
hypoxanthine	662	3	4.94269	2.35324	2.10038	0.0356955	5.41913	2.98938	1.81279	0.0698638	3.06652	2	0.215831	9.41991	1.23825	0.347794	2.29513680929274	3.45203687323575	439	13.4601951687333	5.47737123597697	133	3.96801564351691	3.97366559330983	90	HILIC-pos	HMDB00157	Organoheterocyclic compounds	Imidazopyrimidines	Purines and purine derivatives	0.00624512		0.0476217	0.197375	0.364637
C20:0 LPE	662	3	5.44351	3.01005	1.80844	0.0705373	5.44351	3.01005	1.80844	0.0705373	0.561394	2	0.755257	0	1	0	3.05861799140854	5.2683620788952	439	1.96291861413672	9.85099967189077	133	7.34541217038839	3.9517122816775	90	HILIC-pos	HMDB11511	Lipids and lipid-like molecules	Glycerophospholipids	Glycerophosphoethanolamines	0.00624512		0.0394086	0.277254	0.364637
C56:3 TAG	661	3	-6.05865	3.35903	-1.80369	0.0712798	-6.05865	3.35903	-1.80369	0.0712798	0.849321	2	0.653992	0	1	0	-5.92565949140967	6.1017551913434	438	-12.641651106614	8.14623852384939	133	-4.01095944327175	4.62743735468047	90	C8-pos	HMDB05410*	Lipids and lipid-like molecules	Glycerolipids	Triradylcglycerols	0.00158479		0.0366219	0.277254	0.364637
3-methyladipate/pimelate	646	3	-9.34732	3.72422	-2.50987	0.0120775	-18.1343	10.0754	-1.79985	0.0718838	8.1079	2	0.0173537	210.732	2.01344	0.753327	-22.374286555385	7.99948197136372	423	-44.0865116825584	18.1401637925643	133	-3.56171421715449	4.32608852322792	90	HILIC-neg	HMDB00555*	Lipids and lipid-like molecules	Fatty Acyls	Fatty acids and conjugates	0	0	0.0799287	0.112382	0.364637
alpha-linolenate	662	3	5.3457	2.97557	1.79653	0.0724102	5.3457	2.97557	1.79653	0.0724102	1.1875	2	0.552254	0	1	0	7.80514465115048	4.19535837078524	439	-2.15488699312154	8.27325563416743	133	4.61951564846351	4.90772044743736	90	C18-neg	HMDB01388	Lipids and lipid-like molecules	Fatty Acyls	Lineolic acids and derivatives	0	0	0.0571036	0.277819	0.364637
propionate	556	2	-15.4821	6.45037	-2.40019	0.0163868	-18.6369	10.4465	-1.78403	0.0744184	1.70578	1	0.191534	106.841	1.30605	0.413758	-11.7442097066259	7.05678332737614	423	-34.4695366475392	15.9047522570987	133				HILIC-neg	HMDB00237	Organic acids and derivatives	Carboxylic acids and derivatives	Carboxylic acids	0	0	0.101093	0.13203	0.369331
C20:3 CE	661	3	-7.50807	4.21187	-1.7826	0.074652	-7.50807	4.21187	-1.7826	0.074652	1.39313	2	0.498295	0	1	0	-13.686617791385	7.94290408295105	438	-12.0793638613723	10.6420268449009	133	-3.14402411180922	5.61744943823412	90	C8-pos	HMDB06736*	Lipids and lipid-like molecules	Steroids and steroid derivatives	Steroid esters	0	0	0.0533859	0.279738	0.369331
isovalerate	549	2	-8.47767	4.77458	-1.77558	0.0758015	-8.47767	4.77458	-1.77558	0.0758015	0.00656707	1	0.935412	0	1	0	-8.25802922482874	5.49023432208954	418	-9.15926962752621	9.67162180972902	131				HILIC-neg	HMDB00718	Lipids and lipid-like molecules	Fatty Acyls	Fatty acids and conjugates	0.0096231		0.216834	0.279738	0.371757
C16:0 Ceramide (d18:1)	661	3	7.88074	4.45315	1.7697	0.0767775	7.88074	4.45315	1.7697	0.0767775	0.617428	2	0.734391	0	1	0	5.60481572180944	7.49172777581438	438	3.51139959308989	9.85031770260891	133	11.7178004504124	6.69590804911736	90	C8-pos	HMDB04949	Lipids and lipid-like molecules	Sphingolipids	Ceramides	0	0	0.0712743	0.279738	0.373297
C20:3 LPC	662	3	5.80269	2.93144	1.97947	0.0477633	5.59178	3.18064	1.75807	0.078736	2.15033	2	0.341241	2.8617	1.0369	0.0699118	5.67369903476854	6.04085399188396	439	-10.2374388358322	11.4680505064963	133	7.34513655253506	3.505804400626	90	HILIC-pos	HMDB10391*	Lipids and lipid-like molecules	Glycerophospholipids	Glycerophosphocholines	0.00624512		0.0438674	0.228292	0.379548
caproate	555	2	-6.69916	3.82027	-1.75359	0.0795016	-6.69916	3.82027	-1.75359	0.0795016	0.731588	1	0.392369	0	1	0	-4.97684268977774	4.31846569062513	423	-12.8984268548189	8.19299685063438	132				HILIC-neg	HMDB00535	Lipids and lipid-like molecules	Fatty Acyls	Fatty acids and conjugates	0.000801925		0.170744	0.284612	0.379991
C34:1 DAG	661	3	-5.45804	3.13308	-1.74207	0.0814969	-5.45804	3.13308	-1.74207	0.0814969	1.03823	2	0.595048	0	1	0	-4.26014594565866	5.67866937268616	438	-14.2760992679953	9.20420822292423	133	-4.32456382421808	4.114915197249	90	C8-pos	HMDB07102*	Lipids and lipid-like molecules	Glycerolipids	Diradylglycerols	0	0	0.0298145	0.284612	0.38162
C8 carnitine	662	3	3.69152	2.12227	1.73942	0.0819605	3.69152	2.12227	1.73942	0.0819605	0.232272	2	0.890354	0	1	0	3.74569863892954	3.34830499386859	439	5.71452894138529	5.08155387953706	133	2.80761320351909	3.25990345873341	90	HILIC-pos	HMDB00791	Lipids and lipid-like molecules	Fatty Acyls	Fatty acid esters	0.00624512		0.0473718	0.284612	0.38162
N2,N2-dimethylguanosine	662	3	6.78198	3.90331	1.73749	0.0823001	6.78198	3.90331	1.73749	0.0823001	0.516127	2	0.772546	0	1	0	8.45526062028673	6.1842347018387	439	-3.28365465899735	15.1244846037493	133	6.78912227601441	5.33640995903777	90	HILIC-pos	HMDB04824	Nucleosides, nucleotides, and analogues	Purine nucleosides		0.00624512		0.132984	0.284612	0.38162
C34:2 PE plasmalogen	662	3	5.70421	3.28568	1.73608	0.082549	5.70421	3.28568	1.73608	0.082549	0.577236	2	0.749298	0	1	0	4.27527440734894	5.62834564592272	439	-2.77552127347232	13.9146491931027	133	7.29468601603752	4.22963988987224	90	HILIC-pos	HMDB08952*	Lipids and lipid-like molecules	Glycerophospholipids	Glycerophosphoethanolamines	0.00624512		0.0406298	0.284612	0.38162
C48:2 TAG	661	3	-4.17734	2.44206	-1.71058	0.0871591	-4.17734	2.44206	-1.71058	0.0871591	1.95268	2	0.376688	0	1	0	-7.14069268780889	4.11618887156254	438	-10.246509659573	7.76843883577093	133	-1.18603509989126	3.29528571152697	90	C8-pos	HMDB05376*	Lipids and lipid-like molecules	Glycerolipids	Triradylcglycerols	0	0	0.037745	0.290874	0.399656
oleate	662	3	12.4835	6.08081	2.05294	0.0400785	11.9387	7.03448	1.69717	0.0896638	2.49998	2	0.286508	31.3428	1.11803	0.199993	21.7997835209251	8.51880735277464	439	6.54469009226366	17.3926752184301	133	1.56425001201017	10.0206309138259	90	C18-neg	HMDB00207	Lipids and lipid-like molecules	Fatty Acyls	Fatty acids and conjugates	0	0	0.0657712	0.208416	0.406011
myristoleate	662	3	3.73872	2.20511	1.69548	0.0899848	3.73872	2.20511	1.69548	0.0899848	0.0838069	2	0.958962	0	1	0	3.00167438413341	3.37896877254633	439	4.47718447078192	6.91958886927531	133	4.24426585047108	3.20776228274856	90	C18-neg	HMDB02000	Lipids and lipid-like molecules	Fatty Acyls	Fatty acids and conjugates	0	0	0.0413096	0.296165	0.406011
C44:0 TAG	661	3	-3.22953	1.54763	-2.08675	0.0369105	-3.28354	1.9692	-1.66745	0.0954256	2.78185	2	0.248845	3.44303	1.17938	0.281054	-4.2288322348067	2.0353460655313	438	-9.03041724419078	5.37957219931449	133	-0.109504776888219	2.65784237811358	90	C8-pos	HMDB42063*	Lipids and lipid-like molecules	Glycerolipids	Triradylcglycerols	0	0	0.0355604	0.201787	0.427143
thyroxine	662	3	6.54043	3.90749	1.67382	0.0941662	6.53306	3.92935	1.66263	0.0963863	2.01481	2	0.365166	0.397525	1.00369	0.00734815	11.8893407907587	6.21354717927556	439	-7.8082665740352	13.2081808610142	133	4.87788849042683	5.43436968871148	90	HILIC-pos	HMDB00248	Organic acids and derivatives	Carboxylic acids and derivatives	Amino acids, peptides, and analogues	0.00624512		0.0700595	0.30478	0.428046
C24:1 Ceramide (d18:1)	661	3	6.37204	3.91826	1.62624	0.103898	6.37204	3.91826	1.62624	0.103898	1.70668	2	0.42599	0	1	0	7.94352745323374	6.23444097119119	438	16.9924960708435	10.4910920092154	133	1.8562241033051	5.74283462743369	90	C8-pos	HMDB04953*	Lipids and lipid-like molecules	Sphingolipids	Ceramides	0	0	0.0455964	0.320294	0.45603
C4 carnitine	662	3	-5.17262	2.74846	-1.88201	0.0598353	-6.04027	3.71861	-1.62433	0.104305	3.19452	2	0.20245	15.7112	1.26383	0.373929	-9.00974888064071	4.6126324396755	439	-14.1482903194885	8.34637504688408	133	-0.819259987472775	3.75229653312541	90	HILIC-pos	HMDB02013	Lipids and lipid-like molecules	Fatty Acyls	Fatty acid esters	0.00624512		0.0337188	0.259593	0.45603
dodecanedioate	662	3	9.00765	5.56404	1.6189	0.105468	9.00765	5.56404	1.6189	0.105468	0.807774	2	0.66772	0	1	0	29.5464318903168	24.729532081757	439	-0.967485494526448	31.6811890684723	133	8.21066004333714	5.80554305542713	90	C18-neg	HMDB00623	Lipids and lipid-like molecules	Fatty Acyls	Fatty acids and conjugates	0	0	0.0303215	0.323282	0.457568
C22:6 CE	661	3	-3.90197	2.46434	-1.58337	0.113336	-3.90197	2.46434	-1.58337	0.113336	0.387257	2	0.823964	0	1	0	-3.66250651078567	5.59882387997134	438	-8.78087740670316	8.24088484487724	133	-3.35806179798867	2.91064883336989	90	C8-pos	HMDB06733	Lipids and lipid-like molecules	Steroids and steroid derivatives	Steroid esters	0	0	0.0405207	0.341672	0.485156
C10 carnitine	662	3	3.30889	2.09298	1.58094	0.113891	3.30889	2.09298	1.58094	0.113891	0.256987	2	0.879419	0	1	0	3.98853685434478	3.29699202586481	439	4.81755060079437	5.30751382405365	133	2.15714385614251	3.14991836515389	90	HILIC-pos	HMDB00651	Lipids and lipid-like molecules	Fatty Acyls	Fatty acid esters	0.00624512		0.0595771	0.341672	0.485156
C32:1 DAG	661	3	-3.63463	2.08001	-1.74741	0.080566	-4.15069	2.6292	-1.57869	0.114407	2.73972	2	0.254142	5.97419	1.17041	0.269999	-8.15887053865881	3.78150715166759	438	-6.89697808211427	6.77638826442851	133	-0.85593313666578	2.67808566284114	90	C8-pos	HMDB07099*	Lipids and lipid-like molecules	Glycerolipids	Diradylglycerols	0	0	0.0608347	0.284612	0.485156
C56:6 TAG	661	3	-5.3365	3.40536	-1.56709	0.117094	-5.3365	3.40536	-1.56709	0.117094	0.0593712	2	0.970751	0	1	0	-3.58676755913376	7.97690479098234	438	-6.00376308157336	12.5774555827432	133	-5.69914091690344	3.94681184661865	90	C8-pos	HMDB05456*	Lipids and lipid-like molecules	Glycerolipids	Triradylcglycerols	0	0	0.0476227	0.346616	0.490397
C32:2 PC	661	3	4.62873	2.95604	1.56586	0.117382	4.62873	2.95604	1.56586	0.117382	0.34676	2	0.840818	0	1	0	6.15582092395504	4.95757922511531	438	-0.448894711470191	10.1711539771335	133	4.42506706427417	3.95016413594094	90	C8-pos	HMDB07874*	Lipids and lipid-like molecules	Glycerophospholipids	Glycerophosphocholines	0	0	0.030728	0.346616	0.490397
C49:1 TAG	557	2	-4.46238	1.73921	-2.56575	0.0102954	-4.01204	2.57015	-1.56101	0.118521	1.97991	1	0.1594	6.74773	1.40709	0.494926	-6.16337995003269	2.11807586010901	437	-0.941540682602869	3.04727815041725	120				C8-pos	HMDB11705*	Lipids and lipid-like molecules	Glycerolipids	Triradylcglycerols	0.0198098		0.161772	0.10753	0.491228
niacinamide	662	3	3.45809	2.22265	1.55584	0.119746	3.45809	2.22265	1.55584	0.119746	1.35176	2	0.508709	0	1	0	3.81539104248616	3.58766779148725	439	10.5230413548788	6.91221218918921	133	1.76610933216996	3.10385278149801	90	HILIC-pos	HMDB01406	Organoheterocyclic compounds	Pyridines and derivatives	Pyridinecarboxylic acids and derivatives	0.00624512		0.0631613	0.348128	0.491228
fructose/glucose/galactose	662	3	-12.3608	7.97157	-1.55061	0.120995	-12.3608	7.97157	-1.55061	0.120995	1.17274	2	0.556344	0	1	0	-15.3899280160662	14.7128416003639	439	-32.1808480634022	22.1190438662053	133	-6.35355679194913	10.4983939370062	90	C18-neg	HMDB00122*	Organic oxygen compounds	Organooxygen compounds	Carbohydrates and carbohydrate conjugates	0	0	0.0665519	0.349814	0.491228
adonitol	556	2	-14.1466	9.14887	-1.54627	0.12204	-14.1466	9.14887	-1.54627	0.12204	0.316774	1	0.573553	0	1	0	-10.4406768515637	11.2719562032903	423	-21.3012554219562	15.6619734443934	133				HILIC-neg	HMDB00508	Organic oxygen compounds	Organooxygen compounds	Carbohydrates and carbohydrate conjugates	0	0	0.0566326	0.349814	0.491228
C16:0 SM	661	3	8.51849	5.51351	1.54502	0.122342	8.51849	5.51351	1.54502	0.122342	0.953835	2	0.620694	0	1	0	16.2694411897471	9.76231383916019	438	2.37836313004154	16.3710465508316	133	5.38973429099685	7.31822013106427	90	C8-pos	HMDB10169	Lipids and lipid-like molecules	Sphingolipids	Phosphosphingolipids	0	0	0.034864	0.349814	0.491228
C40:6 PE	658	3	-2.03031	1.31574	-1.5431	0.122807	-2.03031	1.31574	-1.5431	0.122807	0.567728	2	0.752869	0	1	0	1.26556093949476	4.60317686586526	438	-2.50482678554237	2.31476831225988	130	-2.22513545817126	1.70542941650145	90	C8-pos	HMDB09012*	Lipids and lipid-like molecules	Glycerophospholipids	Glycerophosphoethanolamines	0.00475436		0.0589358	0.349814	0.491228
C36:1 PC plasmalogen	661	3	5.72026	3.72485	1.5357	0.124611	5.72026	3.72485	1.5357	0.124611	1.70894	2	0.425509	0	1	0	2.25051396402997	6.57539780669763	438	-0.963520359254805	8.58878930072772	133	10.5481923021253	5.31572916165719	90	C8-pos	HMDB11241*	Lipids and lipid-like molecules	Glycerophospholipids	Glycerophosphocholines	0.00158479		0.0540583	0.352985	0.494935
urocanic acid	662	3	2.62426	1.71758	1.52788	0.126541	2.62426	1.71758	1.52788	0.126541	1.53387	2	0.464435	0	1	0	-0.442395179983688	3.07347344872473	439	5.10366067181108	4.24183032362629	133	3.67670422819772	2.3733279670193	90	HILIC-pos	HMDB00301	Organoheterocyclic compounds	Azoles	Imidazoles	0.00624512		0.0813576	0.352985	0.496074
C45:3 TAG	638	3	-1.84159	1.20752	-1.52511	0.127232	-1.84159	1.20752	-1.52511	0.127232	0.253144	2	0.881111	0	1	0	-2.24419801072217	1.47612988312767	415	-1.53785824632534	3.69116057771956	133	-0.783071186372996	2.55244369711278	90	C8-pos					0.0388273		0.122538	0.352985	0.496074
C18:0 SM	662	3	5.79777	3.81223	1.52084	0.128301	5.79777	3.81223	1.52084	0.128301	1.25135	2	0.5349	0	1	0	7.99556142452163	6.42874355257964	439	-10.2078644044943	15.076289330727	133	6.22648596846177	4.98675694255484	90	HILIC-pos	HMDB01348*	Lipids and lipid-like molecules	Sphingolipids	Phosphosphingolipids	0.00624512		0.033801	0.352985	0.496074
C-glycosyltryptophan	661	3	3.40512	2.24923	1.51391	0.13005	3.40512	2.24923	1.51391	0.13005	1.55903	2	0.458629	0	1	0	3.62591782573934	3.10470792356472	439	-4.94241240625669	7.28412393460887	133	5.1955842254996	3.64963127302759	89	HILIC-pos					0.0078064		0.340501	0.353113	0.496074
pyruvate	646	3	-3.71464	2.1932	-1.69371	0.0903199	-8.0179	5.30642	-1.51098	0.130794	7.27603	2	0.0263045	58.7708	1.90736	0.725125	-9.29391193612731	4.85580706065122	423	-20.4635102851002	8.05423532350254	133	-0.417433942232708	2.58139287105323	90	HILIC-neg	HMDB00243	Organic acids and derivatives	Keto acids and derivatives	Alpha-keto acids and derivatives	0.000801925		0.111022	0.296165	0.496074
C20:0 SM	662	3	6.24681	4.13491	1.51075	0.130852	6.24681	4.13491	1.51075	0.130852	0.503503	2	0.777438	0	1	0	6.16939169614399	6.60292764821093	439	-4.88956493944571	16.6362782229278	133	7.56224232308565	5.59553956728682	90	HILIC-pos	HMDB12102*	Lipids and lipid-like molecules	Sphingolipids	Phosphosphingolipids	0.00624512		0.0406681	0.353113	0.496074
linoleoyl ethanolamide	662	3	4.18081	2.41774	1.72922	0.0837689	4.79049	3.17261	1.50995	0.131055	2.93464	2	0.230543	9.88068	1.21133	0.318484	0.689718584226113	3.29703114191671	439	14.1813726196533	9.05123792590425	133	7.15784685873246	3.86697914201347	90	HILIC-pos	HMDB12252	Organic nitrogen compounds	Organonitrogen compounds	Amines	0.00702576		0.181824	0.284612	0.496074
C18:3 LPE	662	3	7.50098	2.56947	2.91927	0.00350851	6.41007	4.28209	1.49695	0.134406	3.9592	2	0.138125	27.064	1.40698	0.494847	11.7240039182801	5.10256749637424	439	-9.58164915908691	9.45252857023091	133	7.785560148762	3.13319140645017	90	HILIC-pos	HMDB11478*	Lipids and lipid-like molecules	Glycerophospholipids	Glycerophosphoethanolamines	0.00624512		0.0526432	0.0481093	0.501706
7-methylguanine	662	3	10.251	4.94285	2.07391	0.038088	9.24348	6.17608	1.49666	0.134482	2.75232	2	0.252546	32.5241	1.1731	0.273341	10.7585168654174	7.56594393235172	439	-17.7216224275267	17.8907550596187	133	14.1123015096254	7.01224894115922	90	HILIC-pos	HMDB00897	Organoheterocyclic compounds	Imidazopyrimidines	Purines and purine derivatives	0.00624512		0.0981274	0.204587	0.501706
C60:12 TAG	659	3	-1.18553	0.79426	-1.49262	0.135535	-1.18553	0.79426	-1.49262	0.135535	0.601426	2	0.74029	0	1	0	-0.199820457219613	1.79630881255979	438	-2.74342853682294	2.90454309642559	131	-1.28998277323983	0.929792870711408	90	C8-pos	HMDB05478*	Lipids and lipid-like molecules	Glycerolipids	Triradylcglycerols	0.00396197		0.0548298	0.360575	0.501706
imidazole propionate	662	3	2.2613	1.52206	1.48568	0.137363	2.2613	1.52206	1.48568	0.137363	0.260054	2	0.878072	0	1	0	1.66350257488868	2.46056587817603	439	0.932669601338787	4.6162100221509	133	2.99499544749969	2.13415538341487	90	HILIC-pos	HMDB02271	Organoheterocyclic compounds	Azoles	Imidazoles	0.0078064		0.109497	0.36372	0.501706
5-dodecenoate	662	3	2.80978	1.89604	1.48192	0.138361	2.80978	1.89604	1.48192	0.138361	0.94456	2	0.623579	0	1	0	4.84905200415101	2.82809069459516	439	1.18827825946359	5.22351264784619	133	1.13112750554492	2.92996221703556	90	C18-neg	HMDB00529	Lipids and lipid-like molecules	Fatty Acyls	Fatty acids and conjugates	0	0	0.0445555	0.364029	0.501706
L-alpha-glutamyllysine	572	2	7.18946	4.27004	1.6837	0.0922396	6.90627	4.6636	1.48089	0.138637	1.10316	1	0.293574	5.47705	1.05031	0.0935107	9.57261982627879	4.83544883509879	439	-1.2506300628245	9.09983908209667	133				HILIC-pos	HMDB04207	Organic acids and derivatives	Carboxylic acids and derivatives	Amino acids, peptides, and analogues	0.00702576		0.0643082	0.300712	0.501706
C22:0 LPE	660	3	3.98857	2.69427	1.48039	0.13877	3.98857	2.69427	1.48039	0.13877	0.545069	2	0.761447	0	1	0	1.16657277177938	4.67688048355858	438	5.46210499450842	6.92239451868353	132	5.36925907918205	3.74840650371419	90	C8-pos	HMDB11520	Lipids and lipid-like molecules	Glycerophospholipids	Glycerophosphoethanolamines	0.000792393		0.0661058	0.364029	0.501706
xanthurenate	503	3	-2.79391	1.5764	-1.77234	0.0763386	-3.47101	2.36046	-1.47048	0.141431	3.46918	2	0.176473	6.98632	1.31704	0.423494	-2.32923394642293	2.62096781918175	297	-15.3285742365002	6.92278806819207	133	-1.97218738842411	2.05859519812314	73	HILIC-neg	HMDB00881	Organoheterocyclic compounds	Quinolines and derivatives	Quinoline carboxylic acids	0.1668		0.373158	0.279738	0.506652
C54:3 TAG	661	3	-8.22427	5.59998	-1.46863	0.141934	-8.22427	5.59998	-1.46863	0.141934	0.361207	2	0.834766	0	1	0	-12.6420067383124	9.27632307204193	438	-4.85385648420886	14.5012215249674	133	-5.94780800867978	8.02923955032295	90	C8-pos	HMDB05405*	Lipids and lipid-like molecules	Glycerolipids	Triradylcglycerols	0	0	0.0431811	0.369664	0.506652
1-methylhistamine	662	3	5.35977	2.34903	2.2817	0.0225071	5.93422	4.05104	1.46486	0.142958	5.26667	2	0.0718386	29.8006	1.62275	0.620253	9.80604454045524	3.54229183617655	439	10.7954216022423	6.5043535822357	133	-0.838626690429549	3.58297097189139	90	HILIC-pos	HMDB00898	Organic nitrogen compounds	Organonitrogen compounds	Amines	0.00702576		0.186653	0.158531	0.507098
C38:5 PE plasmalogen	662	3	4.71678	3.23924	1.45614	0.145355	4.71678	3.23924	1.45614	0.145355	0.325014	2	0.85001	0	1	0	7.63495569331509	6.15932196312452	439	5.20785889556136	13.7780121103208	133	3.46817314499287	3.96284901770277	90	HILIC-pos	HMDB11386*	Lipids and lipid-like molecules	Glycerophospholipids	Glycerophosphoethanolamines	0.00624512		0.0377405	0.374338	0.509086
C46:2 TAG	661	3	-2.6899	1.7634	-1.5254	0.127159	-2.78554	1.91812	-1.45222	0.146439	2.24283	2	0.325818	1.33248	1.05897	0.108271	-5.29701039347684	2.80747978618806	438	-6.046328658052	6.02943874851379	133	-0.159515471193228	2.44553586617178	90	C8-pos	HMDB10419*	Lipids and lipid-like molecules	Glycerolipids	Triradylcglycerols	0.000792393		0.0273407	0.352985	0.509086
C18:0 LPE	661	3	5.48507	3.19091	1.71897	0.0856204	5.14067	3.54468	1.45025	0.146989	2.28101	2	0.319658	5.33367	1.06794	0.123196	5.49114778778799	6.11338349648253	438	-7.61638798273358	9.44559697310637	133	7.91970555179585	4.0740638006716	90	C8-pos	HMDB11130	Lipids and lipid-like molecules	Glycerophospholipids	Glycerophosphoethanolamines	0	0	0.0462545	0.288965	0.509086
pseudouridine	662	3	6.8825	4.75797	1.44652	0.148031	6.8825	4.75797	1.44652	0.148031	1.95639	2	0.375989	0	1	0	1.4252384928544	7.72383013521037	439	-6.57606832564614	16.7744373797719	133	12.7217839716988	6.47431491041529	90	HILIC-pos	HMDB00767	Nucleosides, nucleotides, and analogues	Nucleoside and nucleotide analogues		0.00624512		0.104134	0.379498	0.509086
glycodeoxycholate/glycochenodeoxycholate	662	3	-1.64831	1.14824	-1.4355	0.151144	-1.64831	1.14824	-1.4355	0.151144	1.34813	2	0.509632	0	1	0	-1.4794008807669	1.67815010556827	439	-5.42803003945611	3.52122874540402	133	-0.889549206002251	1.76030945353031	90	HILIC-pos	HMDB00631*	Lipids and lipid-like molecules	Steroids and steroid derivatives	Bile acids, alcohols and derivatives	0.00624512		0.0928208	0.382098	0.509086
succinate	646	3	-8.79151	5.0828	-1.72966	0.0836912	-14.5344	10.1299	-1.4348	0.151344	5.38142	2	0.0678328	186.123	1.64034	0.628351	-25.8173827861987	10.2732268326205	423	-26.8853782332857	18.8100829751698	133	-0.745541344450275	6.15387907317132	90	HILIC-neg	HMDB00254	Organic acids and derivatives	Carboxylic acids and derivatives	Dicarboxylic acids and derivatives	0	0	0.0620687	0.284612	0.509086
gentisate	619	3	-2.58176	1.40592	-1.83635	0.0663054	-5.51095	3.84363	-1.43379	0.151633	12.1924	2	0.00225144	35.3147	2.46905	0.835963	-1.57233419709044	2.21992641082261	421	-18.3095639485984	4.73535955361803	115	-0.660103903798914	1.9672151296762	83	HILIC-neg	HMDB00152	Benzenoids	Benzene and substituted derivatives	Benzoic acids and derivatives	0.0457097		0.166011	0.269038	0.509086
urate	662	3	4.62534	3.22875	1.43255	0.151986	4.62534	3.22875	1.43255	0.151986	1.21757	2	0.544012	0	1	0	0.443590261373399	6.26283276978341	439	17.5763420411967	15.1169298499549	133	5.38141454091794	3.89090332178099	90	HILIC-pos	HMDB00289	Organoheterocyclic compounds	Imidazopyrimidines	Purines and purine derivatives	0.00624512		0.126082	0.382098	0.509086
C16:0 LPE	661	3	6.55006	2.98517	2.1942	0.0282211	5.90342	4.12523	1.43105	0.152415	3.40322	2	0.182389	21.2372	1.30446	0.412322	11.6069626378134	5.26461955011039	438	-5.90708834789729	7.91644253441533	133	6.82126085399761	4.07633744954644	90	C8-pos	HMDB11503	Lipids and lipid-like molecules	Glycerophospholipids	Glycerophosphoethanolamines	0	0	0.0647102	0.172423	0.509086
cholate	661	3	-1.50004	0.90021	-1.66632	0.0956491	-1.76205	1.23208	-1.43014	0.152677	3.42426	2	0.180481	1.90069	1.30848	0.415932	-0.916432135603985	1.28544674464973	438	-5.47155720432667	2.33251330778568	133	-0.653340047729363	1.49906265125909	90	C18-neg	HMDB00619	Lipids and lipid-like molecules	Steroids and steroid derivatives	Bile acids, alcohols and derivatives	0.00157978		0.0480705	0.30478	0.509086
C4-OH carnitine	662	3	4.11605	1.99736	2.06074	0.0393275	4.00048	2.80723	1.42506	0.154139	3.39277	2	0.183346	9.64838	1.30245	0.41051	8.30246711935221	3.02585794314515	439	1.00959555926669	6.71717943966881	133	0.859844809481345	2.89547467047148	90	HILIC-pos	HMDB13127	Organic acids and derivatives	Hydroxy acids and derivatives	Beta hydroxy acids and derivatives	0.00702576		0.0695093	0.208416	0.509086
C16:0 LPE	662	3	9.61136	2.86145	3.35891	0.0007825	7.80543	5.48007	1.42433	0.154351	5.53281	2	0.0628877	55.1956	1.66325	0.63852	15.8235961869833	5.22430649849336	439	-10.3456510094684	9.84086549437859	133	9.32489369748838	3.64743871449416	90	HILIC-pos	HMDB11503	Lipids and lipid-like molecules	Glycerophospholipids	Glycerophosphoethanolamines	0.00624512		0.0319276	0.029422	0.509086
5-acetylamino-6-amino-3-methyluracil	651	3	1.29159	0.90919	1.42059	0.155435	1.29159	0.90919	1.42059	0.155435	0.56356	2	0.75444	0	1	0	0.896888607328607	1.62312937406014	434	-0.919093848965737	3.63061404709499	133	1.7125482307049	1.15140539560593	84	HILIC-pos	HMDB04400	Organic nitrogen compounds	Organonitrogen compounds	N-arylamides	0.0187354		0.107338	0.386192	0.509684
C5 carnitine	662	3	-4.63027	2.86571	-1.61575	0.106149	-5.31745	3.76519	-1.41227	0.157872	2.98963	2	0.22429	14.4891	1.22263	0.331021	-10.5487216079145	4.91620332515018	439	-9.01483399780623	9.05197598084658	133	-0.254373106422462	3.82950762737681	90	HILIC-pos	HMDB00688	Lipids and lipid-like molecules	Fatty Acyls	Fatty acid esters	0.00624512		0.0363581	0.32361	0.51292
xanthosine	662	3	5.27248	1.72377	3.05869	0.00222309	4.26114	3.0325	1.40516	0.159974	4.47718	2	0.106609	15.1522	1.49619	0.55329	-1.37905716167604	3.603300975946	439	6.00914069699918	5.48491002491965	133	7.42821083903359	2.10219467874226	90	HILIC-pos	HMDB00299	Nucleosides, nucleotides, and analogues	Purine nucleosides		0.00624512		0.124037	0.0368772	0.51292
glycocholate	662	3	-1.61343	1.14829	-1.40507	0.159999	-1.61343	1.14829	-1.40507	0.159999	0.532393	2	0.766289	0	1	0	-2.30865442764064	1.67498286525235	439	0.339568060178997	3.33205656758486	133	-1.38291277781891	1.79058391818832	90	C18-neg	HMDB00138	Lipids and lipid-like molecules	Steroids and steroid derivatives	Bile acids, alcohols and derivatives	0	0	0.0480794	0.392346	0.51292
C32:0 DAG	661	3	-4.39956	3.11177	-1.41385	0.157407	-4.46444	3.17783	-1.40487	0.16006	2.04641	2	0.35944	0.867565	1.01154	0.0226804	-5.93893319344864	5.67609891118304	438	-18.3082315945283	11.0995484191588	133	-1.89361711241738	3.94922263471428	90	C8-pos	HMDB07098*	Lipids and lipid-like molecules	Glycerolipids	Diradylglycerols	0	0	0.0498202	0.388342	0.51292
C36:3 PS plasmalogen	662	3	2.08553	1.27532	1.6353	0.101986	2.44565	1.74825	1.39891	0.161841	2.52005	2	0.283647	2.46641	1.12251	0.206364	6.56764609055405	3.16116251730493	439	-0.816574637730185	6.05252529685217	133	1.32793266245535	1.4322695901495	90	HILIC-pos					0.00624512		0.10412	0.317791	0.51567
C18:3 LPC	571	2	7.40251	5.30307	1.39589	0.162747	7.40251	5.30307	1.39589	0.162747	0.0965257	1	0.756039	0	1	0	8.42564628581134	6.24238702737281	438	4.74935093368014	10.0522948788813	133				C8-pos	HMDB10387*	Lipids and lipid-like molecules	Glycerophospholipids	Glycerophosphocholines	0	0	0.028772	0.397356	0.51567
deoxycholate	660	3	-1.78016	0.885852	-2.00954	0.0444798	-2.35936	1.69475	-1.39216	0.163875	5.50828	2	0.0636638	5.27375	1.65956	0.63691	0.0622004881173521	1.63057364957585	439	-8.01034321941618	3.02871821841862	133	-1.79758856636493	1.12566499384804	88	C18-neg	HMDB00626	Lipids and lipid-like molecules	Steroids and steroid derivatives	Bile acids, alcohols and derivatives	0	0	0.0498633	0.218144	0.516344
C30:0 DAG	660	3	-5.43853	2.1688	-2.50762	0.0121548	-5.25839	3.80229	-1.38295	0.166679	3.59993	2	0.165305	18.6249	1.34163	0.444433	-6.67081891675394	2.54861664787733	438	-0.980832753716759	4.19465756173494	132	-40.590173312597	23.5035182661855	90	C8-pos	HMDB07011*	Lipids and lipid-like molecules	Glycerolipids	Diradylglycerols	0.00396197		0.194699	0.112382	0.519571
C3 carnitine	662	3	-5.76688	3.46033	-1.66657	0.0956006	-7.49109	5.42481	-1.38089	0.167311	3.93565	2	0.13976	42.8108	1.40279	0.491825	-13.9681007332052	6.10370833017778	439	-14.0729639267561	11.5836621565566	133	-0.036775912066567	4.50741346533999	90	HILIC-pos	HMDB00824	Lipids and lipid-like molecules	Fatty Acyls	Fatty acid esters	0.00624512		0.0338673	0.30478	0.519571
C36:4 DAG	661	3	3.13365	2.27117	1.37975	0.167663	3.13365	2.27117	1.37975	0.167663	0.691069	2	0.707842	0	1	0	3.56013035217322	3.97168165860098	438	6.63466033188267	5.29797166372591	133	1.53347528278161	3.24709299606765	90	C8-pos	HMDB07248*	Lipids and lipid-like molecules	Fatty Acyls	Lineolic acids and derivatives	0	0	0.0504304	0.405845	0.519571
C44:1 TAG	661	3	-2.50163	1.38518	-1.806	0.070918	-2.67011	1.94855	-1.37031	0.170591	3.30385	2	0.191681	4.47701	1.28527	0.394646	-4.09547840993803	1.93858661326263	438	-7.5362814278387	5.21988482742006	133	0.286424051343443	2.13985144425845	90	C8-pos					0	0	0.0299468	0.277254	0.525147
N-acetylaspartic acid	662	3	5.73695	4.1938	1.36796	0.171325	5.73695	4.1938	1.36796	0.171325	1.18895	2	0.551853	0	1	0	0.455840295991311	6.44539984573838	439	8.20014301867381	10.5597572501991	133	10.14681630266	6.47960558408998	90	HILIC-pos	HMDB00812	Organic acids and derivatives	Carboxylic acids and derivatives	Amino acids, peptides, and analogues	0.00624512		0.169153	0.412936	0.525147
alpha-ketoglutarate	642	3	-6.04979	4.44959	-1.35963	0.173948	-6.04979	4.44959	-1.35963	0.173948	0.496548	2	0.780146	0	1	0	-3.83283763077912	6.56843185531613	423	-16.7701109890543	17.6016266487241	133	-6.74609326879157	6.44127129010909	86	HILIC-neg	HMDB00208	Organic acids and derivatives	Keto acids and derivatives	Gamma-keto acids and derivatives	0	0	0.0926888	0.417474	0.530305
C20:4 LPC	662	3	4.50151	3.31953	1.35607	0.175078	4.50151	3.31953	1.35607	0.175078	1.20419	2	0.547662	0	1	0	9.62691201374795	5.75876870016867	439	2.93976961003042	8.43601931377034	133	1.65252214127224	4.63515997967474	90	HILIC-pos	HMDB10395				0.00624512		0.0322097	0.418406	0.530881
C14:0 SM	662	3	5.35494	3.96261	1.35137	0.176578	5.35494	3.96261	1.35137	0.176578	0.997638	2	0.607247	0	1	0	6.12697786476323	6.25827800118819	439	-7.18805745371137	13.2277635931419	133	6.95719682889525	5.55233619962592	90	HILIC-pos	HMDB12097	Lipids and lipid-like molecules	Sphingolipids	Phosphosphingolipids	0.00624512		0.0379071	0.42021	0.532566
C54:7 TAG	661	3	2.73691	2.03827	1.34276	0.17935	2.73691	2.03827	1.34276	0.17935	0.259217	2	0.878439	0	1	0	3.00275983626004	3.34342441751727	438	7.16932017004582	9.54765030693613	133	2.2207281081181	2.67002400538362	90	C8-pos	HMDB05447*	Lipids and lipid-like molecules	Glycerolipids	Triradylcglycerols	0	0	0.0361322	0.422164	0.536177
C43:1 TAG	646	3	-3.62664	1.25465	-2.89055	0.00384564	-3.37191	2.51491	-1.34076	0.179997	2.65357	2	0.26533	6.85027	1.15186	0.246297	-3.80284787624895	1.30850823010765	423	-16.2028404090151	10.349923990302	133	1.63376683535567	4.88635263139955	90	C8-pos	HMDB42098*	Lipids and lipid-like molecules	Glycerolipids	Triradylcglycerols	0.0166403		0.0810417	0.0504406	0.536177
lithocholate	549	2	-2.08964	1.5608	-1.33883	0.180627	-2.08964	1.5608	-1.33883	0.180627	0.0343831	1	0.852894	0	1	0	-1.91286287740941	1.8289143122847	422	-2.56346454316431	2.9943008463723	127				C18-neg	HMDB00761	Organic compounds	Lipids and lipid-like molecules	Steroids and steroid derivatives	0.0323855		0.126283	0.422712	0.536177
caffeate	532	2	-3.35278	2.51957	-1.3307	0.183289	-3.35278	2.51957	-1.3307	0.183289	0.479294	1	0.488742	0	1	0	-3.72948503800174	2.57765639674565	399	4.7243931028857	11.9359387429201	133				HILIC-neg	HMDB01964	Phenylpropanoids and polyketides	Cinnamic acids and derivatives	Hydroxycinnamic acids and derivatives	0.0280674		0.27648	0.42717	0.541231
C36:4 PE plasmalogen	661	3	3.18035	2.40957	1.31988	0.186874	3.18035	2.40957	1.31988	0.186874	0.941074	2	0.624667	0	1	0	0.00888529568329583	4.37665185332658	438	1.36208187582929	7.92686818447911	133	5.04851582207265	3.09915273727361	90	C8-pos	HMDB11442*	Lipids and lipid-like molecules	Glycerophospholipids	Glycerophosphoethanolamines	0	0	0.0616909	0.430027	0.54547
C58:8 TAG	560	2	-2.67915	2.0332	-1.3177	0.187604	-2.67915	2.0332	-1.3177	0.187604	0.397083	1	0.5286	0	1	0	-1.66033068936421	2.59768261314469	438	-4.29033280994845	3.26670550589617	122				C8-pos	HMDB05413*	Lipids and lipid-like molecules	Glycerolipids	Triradylcglycerols	0.0150555		0.143425	0.430027	0.54547
C18:2 SM	571	2	5.83433	4.42789	1.31763	0.187626	5.83433	4.42789	1.31763	0.187626	0.714341	1	0.398006	0	1	0	8.37856268446763	5.35423302706528	438	0.32952596993718	7.87572026774606	133				C8-pos					0	0	0.0440933	0.430027	0.54547
C38:4 PC	661	3	-5.66292	4.31205	-1.31328	0.18909	-5.66292	4.31205	-1.31328	0.18909	0.44253	2	0.801504	0	1	0	-0.567275983569629	8.81505768693707	438	-7.91319416495953	12.3621727496949	133	-7.14252012398428	5.39409549388035	90	C8-pos	HMDB08048*	Lipids and lipid-like molecules	Glycerophospholipids	Glycerophosphocholines	0	0	0.029788	0.430027	0.546906
gabapentin	661	3	2.17367	0.895138	2.42831	0.0151694	2.52966	1.94749	1.29894	0.193966	5.44709	2	0.0656415	7.12594	1.65032	0.632832	6.74356370398107	2.30995806231265	439	-1.27616953003259	3.03944409497937	133	1.66650026479961	1.02470660806444	89	HILIC-pos	HMDB05015	Organic acids and derivatives	Carboxylic acids and derivatives	Amino acids, peptides, and analogues	0.00624512		0.100933	0.127695	0.556972
C36:3 PC	661	3	7.43845	4.54081	1.63813	0.101394	6.8009	5.24312	1.29711	0.194593	2.39493	2	0.301959	15.3341	1.09429	0.164903	8.05037367827648	8.38167539247967	438	-13.9752548013709	14.72148035605	133	10.4770776871938	5.80742326288935	90	C8-pos	HMDB08105*	Lipids and lipid-like molecules	Glycerophospholipids	Glycerophosphocholines	0	0	0.0361602	0.3177	0.556972
C14:0 LPC	662	3	3.63221	2.52424	1.43893	0.150169	3.49309	2.69865	1.29438	0.195533	2.152	2	0.340956	1.89645	1.0373	0.0706329	3.77053963087777	4.53060115437235	439	-10.1043895476671	9.80737804190152	133	5.02319012796542	3.19719619765175	90	HILIC-pos	HMDB10379	Lipids and lipid-like molecules	Glycerophospholipids	Glycerophosphocholines	0.00624512		0.0483482	0.381633	0.556972
C22:6 LPC	662	3	3.95676	3.0711	1.28839	0.197612	3.95676	3.0711	1.28839	0.197612	1.57236	2	0.455582	0	1	0	5.96763039496146	4.52838691070701	439	-6.80282965183333	9.23377542356877	133	4.57460898010905	4.6864159458468	90	HILIC-pos	HMDB10404	Lipids and lipid-like molecules	Glycerophospholipids	Glycerophosphocholines	0.00624512		0.0417909	0.447603	0.560066
N-carbamoyl-beta-alanine	662	3	4.6517	3.6375	1.27882	0.200961	4.6517	3.6375	1.27882	0.200961	1.00656	2	0.604544	0	1	0	1.11044717191871	5.49154287540897	439	1.98432078997746	11.6105056682021	133	8.57214372771774	5.34524642473549	90	HILIC-pos	HMDB00026	Organic acids and derivatives	Organic carbonic acids and derivatives	Ureas	0.00624512		0.158655	0.453368	0.566711
C44:2 TAG	661	3	-2.22238	1.47033	-1.51148	0.130665	-2.26553	1.78168	-1.27157	0.203524	2.64401	2	0.2666	2.43306	1.14978	0.243573	-4.08581513105982	2.09754446790247	438	-5.21428220080568	5.02728557351264	133	0.54666792936927	2.26047134783124	90	C8-pos					0	0	0.0316081	0.353113	0.568662
piperine	660	3	-1.20088	0.944708	-1.27117	0.20367	-1.20088	0.944708	-1.27117	0.20367	1.20586	2	0.547207	0	1	0	-2.3106756877474	1.67692662791943	437	-3.07865820189078	3.38565299111507	133	-0.376734521001209	1.21479301985113	90	C8-pos	HMDB29377	Alkaloids and derivatives			0.00396197		0.0273935	0.457648	0.568662
phosphocholine	662	3	3.31445	2.61755	1.26624	0.205427	3.31445	2.61755	1.26624	0.205427	0.995228	2	0.60798	0	1	0	4.96459556954861	4.46327876799325	439	10.6971874427779	9.84351577621854	133	1.45300488087335	3.42127526687268	90	HILIC-pos	HMDB01565	Organic nitrogen compounds	Organonitrogen compounds	Quaternary ammonium salts	0.00624512		0.0742696	0.458866	0.570238
CMPF	646	3	-1.27679	1.01017	-1.26393	0.206256	-1.27679	1.01017	-1.26393	0.206256	0.663179	2	0.717782	0	1	0	-0.553698446635212	1.70757063343573	423	-3.02027620361053	2.51087736495504	133	-1.21709190950062	1.44581603019236	90	HILIC-neg	HMDB61112	Lipids and lipid-like molecules	Fatty Acyls	Fatty acids and conjugates	0	0	0.0547819	0.458866	0.570238
GABA	662	3	4.11483	3.29186	1.25	0.2113	4.11483	3.29186	1.25	0.2113	0.137075	2	0.933758	0	1	0	4.84962590157422	5.15562629145112	439	6.56660887475041	10.1684845700742	133	2.97329372966358	4.7146179470301	90	HILIC-pos	HMDB00112	Organic acids and derivatives	Carboxylic acids and derivatives	Amino acids, peptides, and analogues	0.00624512		0.0552715	0.463708	0.581033
C5:1 carnitine	662	3	-3.41949	2.05562	-1.66348	0.0962154	-3.34023	2.67888	-1.24687	0.212444	2.91832	2	0.232432	6.92952	1.20796	0.314674	-7.19908474770433	3.02338220345596	439	-0.986418336727303	7.95964795535311	133	-0.0546720317819839	2.99514942491104	90	HILIC-pos	HMDB02366	Lipids and lipid-like molecules	Fatty Acyls	Fatty acid esters	0.00702576		0.09079	0.304862	0.581033
nonadecanoate	662	3	-3.32418	2.67899	-1.24083	0.214669	-3.32418	2.67899	-1.24083	0.214669	1.81974	2	0.402577	0	1	0	6.49780631535796	7.79582106199725	439	-6.93826758835077	16.5745205625987	133	-4.56920700883409	2.89594275142364	90	C18-neg	HMDB00772	Lipids and lipid-like molecules	Fatty Acyls	Fatty acids and conjugates	0	0	0.0550152	0.469276	0.581033
C38:6 PC plasmalogen	662	3	5.75502	3.59968	1.59876	0.109874	7.01099	5.65748	1.23924	0.215256	3.48566	2	0.175025	41.7074	1.32016	0.42622	17.3556637685887	7.19906750646405	439	-0.211147107984273	14.3427793499085	133	2.08016332984304	4.34297930548014	90	HILIC-pos	HMDB11319*	Lipids and lipid-like molecules	Glycerophospholipids	Glycerophosphocholines	0.00624512		0.0404078	0.333167	0.581033
cortisol	662	3	2.88838	2.33693	1.23597	0.216469	2.88838	2.33693	1.23597	0.216469	0.132947	2	0.935688	0	1	0	2.15116789372933	3.86240368703221	439	4.87141934390723	6.38329636794738	133	2.89657149701622	3.30528065153385	90	HILIC-pos	HMDB00063	Lipids and lipid-like molecules	Steroids and steroid derivatives	Hydroxysteroids	0.00624512		0.188507	0.469724	0.581033
methylimidazoleacetic acid	662	3	2.10151	1.70153	1.23507	0.216804	2.10151	1.70153	1.23507	0.216804	1.04602	2	0.592733	0	1	0	4.23922880249104	2.70259126942209	439	0.988004251828903	3.69779049857259	133	0.540848209704491	2.71807453979996	90	HILIC-pos	HMDB02820	Organoheterocyclic compounds	Azoles	Imidazoles	0.00624512		0.112151	0.469724	0.581033
methylcysteine	556	2	4.13517	3.35226	1.23355	0.217372	4.13517	3.35226	1.23355	0.217372	0.284018	1	0.594079	0	1	0	5.11859013214933	3.82658921282174	423	0.889651939578681	6.9515947260848	133				HILIC-neg	HMDB02108	Organic acids and derivatives	Carboxylic acids and derivatives	Amino acids, peptides, and analogues	0	0	0.0809537	0.469724	0.581033
9-cis-retinoic acid	662	3	8.35242	4.47175	1.86782	0.0617876	8.08375	6.56885	1.23062	0.218466	4.18832	2	0.123174	67.5594	1.44712	0.522481	20.6712059976336	7.69168401103369	439	-2.10379509958449	9.2496110206491	133	4.33674813446333	6.83307342751893	90	C18-neg	HMDB02369	Lipids and lipid-like molecules	Prenol lipids	Retinoids	0	0	0.0467615	0.262395	0.581201
glycocholate	659	3	-1.12666	0.920356	-1.22416	0.220894	-1.12666	0.920356	-1.22416	0.220894	0.127822	2	0.938089	0	1	0	-1.26842136569572	1.29264864753617	436	-0.155860447681322	2.88084952280453	133	-1.19627200846749	1.47185666385532	90	HILIC-pos	HMDB00138	Lipids and lipid-like molecules	Steroids and steroid derivatives	Bile acids, alcohols and derivatives	0.0171741		0.0557304	0.475511	0.584419
10-heptadecenoate	662	3	3.77755	3.09155	1.22189	0.221747	3.77755	3.09155	1.22189	0.221747	1.25625	2	0.533592	0	1	0	7.56481055783676	4.58085187649025	439	0.346384102247713	9.3941305228138	133	0.675076071999955	4.68080390227096	90	C18-neg	HMDB60038	Lipids and lipid-like molecules	Fatty Acyls	Fatty acids and conjugates	0	0	0.0627443	0.475535	0.584419
homovanillate	646	3	-4.56924	3.44684	-1.32563	0.184961	-7.46171	6.18258	-1.20689	0.227473	5.35955	2	0.0685785	69.9923	1.637	0.626834	-7.85139672913242	6.00471753321482	423	-23.3873756578472	10.1324498775708	133	1.30539363873789	4.62765157856732	90	HILIC-neg	HMDB00118	Benzenoids	Phenols	Methoxyphenols	0	0	0.0965382	0.429292	0.591051
gamma-linolenate	572	2	5.16087	4.28282	1.20502	0.228197	5.16087	4.28282	1.20502	0.228197	0.201695	1	0.653356	0	1	0	6.15049143956365	4.81644426580733	439	1.42246376225316	9.36130429627748	133				C18-neg	HMDB03073	Lipids and lipid-like molecules	Fatty Acyls	Lineolic acids and derivatives	0	0	0.0356566	0.4825	0.591051
C38:6 PE plasmalogen	662	3	4.11559	3.417	1.20445	0.228417	4.11559	3.417	1.20445	0.228417	0.681112	2	0.711375	0	1	0	8.08435375980484	7.15995900747838	439	-5.24213133848306	15.8672607153612	133	3.46816877742637	4.01065526596212	90	HILIC-pos	HMDB11387*	Lipids and lipid-like molecules	Glycerophospholipids	Glycerophosphoethanolamines	0.00624512		0.0368433	0.4825	0.591051
S-methyl-L-cysteine-S-oxide	591	3	5.29228	3.46558	1.5271	0.126736	7.3434	6.10382	1.20308	0.228944	4.20802	2	0.121966	55.3443	1.45052	0.524718	15.1252102221714	6.17038728214516	439	13.2247354383661	18.1450237653217	133	0.0596614567826671	4.30489806849645	19	HILIC-pos					0.00624512		0.0424184	0.352985	0.591051
azelate	662	3	-1.47172	2.23454	-0.658621	0.510139	-10.9531	9.13509	-1.19901	0.230524	6.69373	2	0.0351946	158.933	1.82944	0.701213	-12.4162606452928	8.521738776355	439	-48.6878227849224	21.7690006633212	133	-0.114045871262028	2.32877534137754	90	C18-neg	HMDB00784	Lipids and lipid-like molecules	Fatty Acyls	Fatty acids and conjugates	0	0	0.0265113	0.736432	0.591051
alpha-CEHC	651	3	-1.29576	1.08294	-1.19652	0.231493	-1.29576	1.08294	-1.19652	0.231493	1.51847	2	0.468024	0	1	0	-1.29141452916598	1.32761011548646	439	-6.01120738536792	4.25378832165421	133	-0.173767668151911	2.08484395714994	79	C18-neg	HMDB01518	Organoheterocyclic compounds	Benzopyrans	1-benzopyrans	0.0292259		0.128635	0.483786	0.591051
C18:0 LPC	661	3	3.42266	2.86116	1.19625	0.2316	3.42266	2.86116	1.19625	0.2316	1.45236	2	0.483754	0	1	0	-2.77594148517147	5.89737057198796	438	4.35637758011208	11.715397784003	133	5.41325518375901	3.40764624020698	90	C8-pos	HMDB10384	Lipids and lipid-like molecules	Glycerophospholipids	Glycerophosphocholines	0	0	0.0271986	0.483786	0.591051
C36:3 PE plasmalogen	661	3	3.3921	2.85222	1.18928	0.234328	3.3921	2.85222	1.18928	0.234328	1.52884	2	0.465605	0	1	0	-0.0742985431577777	4.6682384855323	438	-1.33223475859852	9.16510905196355	133	6.69784380164952	3.91837550000339	90	C8-pos	HMDB11441*	Lipids and lipid-like molecules	Glycerophospholipids	Glycerophosphoethanolamines	0	0	0.0387818	0.485886	0.59532
6,8-dihydroxypurine	572	2	-5.7024	4.82204	-1.18257	0.23698	-5.7024	4.82204	-1.18257	0.23698	0.314678	1	0.574824	0	1	0	-4.59658446087033	5.2094130814735	439	-12.3191726302241	12.7429898487334	133				HILIC-pos	HMDB01182	Organoheterocyclic compounds	Imidazopyrimidines	Purines and purine derivatives	0.00624512		0.0742384	0.487561	0.595737
imidazolelactate	556	2	-4.75862	4.03346	-1.17979	0.238085	-4.75862	4.03346	-1.17979	0.238085	0.193541	1	0.659986	0	1	0	-3.74676048232459	4.64316115631384	423	-7.87038938207267	8.14249117793643	133				HILIC-neg	HMDB02320	Organoheterocyclic compounds	Azoles	Imidazoles	0.000801925		0.332116	0.487561	0.595737
C26 carnitine	662	3	3.70083	3.14131	1.17812	0.238749	3.70083	3.14131	1.17812	0.238749	0.732744	2	0.693245	0	1	0	2.30559555127735	4.87416498054872	439	11.27022701799	9.48158124473758	133	3.17158970202147	4.55845985206999	90	HILIC-pos	HMDB06347	Lipids and lipid-like molecules	Fatty Acyls	Fatty acid esters	0.00624512		0.0539539	0.487561	0.595737
citrate/isocitrate	631	3	-3.46171	2.94277	-1.17634	0.239458	-3.46171	2.94277	-1.17634	0.239458	1.97559	2	0.372397	0	1	0	-4.39120700766563	5.6954343310495	422	-1.31047757980765	3.67535705249321	119	-15.7617420411116	9.70474091917409	90	HILIC-neg	HMDB00094*	Organic acids and derivatives	Carboxylic acids and derivatives	Tricarboxylic acids and derivatives	0.0272654		0.45163	0.487561	0.595737
C38:3 PE plasmalogen	661	3	2.95863	2.5204	1.17387	0.240446	2.95863	2.5204	1.17387	0.240446	0.88363	2	0.642869	0	1	0	4.60057459747653	4.71150017826587	438	-1.93106895414127	5.83046330367484	133	3.80090843674464	3.47199108851266	90	C8-pos	HMDB11384*	Lipids and lipid-like molecules	Glycerophospholipids	Glycerophosphoethanolamines	0	0	0.0705588	0.487811	0.595737
C34:0 PE	661	3	-3.8049	3.16971	-1.20039	0.229986	-3.96071	3.37681	-1.17292	0.24083	2.22319	2	0.329034	3.61154	1.05432	0.100391	-6.41737494421933	5.27306440835823	438	-11.2571243431071	7.68769864939011	133	0.912438880687891	4.63007297093825	90	C8-pos	HMDB08925*	Lipids and lipid-like molecules	Glycerophospholipids	Glycerophosphoethanolamines	0	0	0.0403676	0.483786	0.595737
oxalate	646	3	-3.03005	3.23667	-0.936163	0.349189	-9.23416	7.91268	-1.16701	0.243207	7.86056	2	0.0196382	136.485	1.98249	0.745565	-10.1144621054767	7.41394292781439	423	-26.2923118928426	10.2596399554763	133	2.13330049342543	3.84152769436234	90	HILIC-neg	HMDB02329	Organic acids and derivatives	Carboxylic acids and derivatives	Dicarboxylic acids and derivatives	0	0	0.0945484	0.594993	0.598406
C49:3 TAG	661	3	-3.68334	3.16585	-1.16346	0.244643	-3.68334	3.16585	-1.16346	0.244643	1.30446	2	0.520884	0	1	0	-7.96890034097057	5.08971612105275	438	-3.75667547226586	8.27326182621692	133	-0.107399317030598	4.63428726144931	90	C8-pos	HMDB42103*	Lipids and lipid-like molecules	Glycerolipids	Triradylcglycerols	0	0	0.0412843	0.493685	0.598406
ethylmalonate	556	2	-6.74525	5.80309	-1.16235	0.245092	-6.74525	5.80309	-1.16235	0.245092	0.127891	1	0.720629	0	1	0	-5.66906913607215	6.53694672552824	423	-10.7472398679757	12.6058333499933	133				HILIC-neg	HMDB00622	Lipids and lipid-like molecules	Fatty Acyls	Fatty acids and conjugates	0	0	0.0770913	0.493685	0.598406
C36:0 PE	661	3	-4.5819	3.4846	-1.3149	0.188544	-5.39824	4.675	-1.1547	0.248212	3.34114	2	0.18814	26.3834	1.2925	0.401401	-5.76271887674237	5.34251784682079	438	-17.551101040121	8.94363555412994	133	1.26296647804836	5.35914467645704	90	C8-pos	HMDB08991*	Lipids and lipid-like molecules	Glycerophospholipids	Glycerophosphoethanolamines	0	0	0.0374335	0.430027	0.602213
phenylalanine	662	3	-8.99775	7.80697	-1.15253	0.249104	-8.99775	7.80697	-1.15253	0.249104	1.8664	2	0.393294	0	1	0	-15.6747371872001	12.3514428983927	439	-26.6290180081981	21.3222407344213	133	1.78886126345335	11.4311540904793	90	HILIC-pos	HMDB00159	Organic acids and derivatives	Carboxylic acids and derivatives	Amino acids, peptides, and analogues	0.00624512		0.0183242	0.497048	0.602213
ADP	538	3	-1.21401	1.05502	-1.1507	0.249854	-1.21401	1.05502	-1.1507	0.249854	0.970137	2	0.615655	0	1	0	-1.73901653974191	1.74259777738748	318	3.38812436344704	4.90937787473271	133	-1.24823130958649	1.37669843183753	87	HILIC-neg	HMDB01341	Nucleosides, nucleotides, and analogues	Purine nucleotides	Purine ribonucleotides	0.18765		0.253923	0.497048	0.602213
warfarin	655	3	2.46687	1.22344	2.01635	0.0437638	2.00134	1.75367	1.14123	0.253774	2.76556	2	0.250881	2.86095	1.17592	0.276818	3.62842438390228	1.43579838859186	432	-11.0293619663567	17.1402837720967	133	-0.414426847386882	2.35959024088092	90	C18-neg	HMDB01935	Phenylpropanoids and polyketides	Coumarins and derivatives	Hydroxycoumarins	0.00631912		0.0518621	0.218144	0.606629
C36:2 DAG	661	3	-4.07319	3.5696	-1.14108	0.253838	-4.07319	3.5696	-1.14108	0.253838	0.811102	2	0.666609	0	1	0	-2.16726206406274	7.2208577837105	438	-11.4468379749662	8.96531954662003	133	-2.89554377126931	4.61954167871434	90	C8-pos	HMDB07218*	Lipids and lipid-like molecules	Glycerolipids	Diradylglycerols	0	0	0.029105	0.500328	0.606629
C34:3 PE plasmalogen	661	3	2.5266	2.22066	1.13777	0.255218	2.5266	2.22066	1.13777	0.255218	1.72813	2	0.421445	0	1	0	-1.98804382508153	4.11767511510818	438	3.12629073297277	7.37793988767468	133	4.56153024381428	2.82352205238235	90	C8-pos	HMDB11343*	Lipids and lipid-like molecules	Glycerophospholipids	Glycerophosphoethanolamines	0	0	0.0580935	0.500328	0.607354
C56:5 TAG	661	3	-2.94187	2.59195	-1.135	0.256374	-2.94187	2.59195	-1.135	0.256374	0.271239	2	0.873175	0	1	0	-0.197365733153682	6.85402551273123	438	-0.780373700751361	9.45439920200635	133	-3.65167155308076	2.93136243192126	90	C8-pos	HMDB05406*	Lipids and lipid-like molecules	Glycerolipids	Triradylcglycerols	0	0	0.0447836	0.500328	0.607541
eicosanedioate	662	3	-5.10394	2.75274	-1.85413	0.0637208	-5.06957	4.49979	-1.12662	0.259902	5.019	2	0.081309	36.2172	1.58414	0.601514	-10.9097575370304	4.16529999998061	439	-7.1929873285416	6.41324912863553	133	2.60197880316062	4.47137929810135	90	C18-neg					0	0	0.169786	0.266026	0.613324
C54:5 TAG	661	3	4.24282	3.79025	1.11941	0.262967	4.24282	3.79025	1.11941	0.262967	0.27656	2	0.870855	0	1	0	4.07544657815637	6.15633367160337	438	8.77038401661839	9.70848642926024	133	2.90540155539539	5.53725756679149	90	C8-pos	HMDB05385*	Lipids and lipid-like molecules	Glycerolipids	Triradylcglycerols	0	0	0.0461663	0.506267	0.615503
hyodeoxycholate/ursodeoxycholate	660	3	-1.39427	1.24565	-1.11931	0.263007	-1.39427	1.24565	-1.11931	0.263007	0.602475	2	0.739902	0	1	0	-1.02901372129797	1.86729680490241	438	-3.87132802841837	3.42599233436881	133	-1.00421311452798	1.91571888809507	89	C18-neg	HMDB00733*	Lipids and lipid-like molecules	Steroids and steroid derivatives	Bile acids, alcohols and derivatives	0.000789889		0.0628751	0.506267	0.615503
histidine	662	3	17.3184	4.24745	4.07736	4.55505e-05	12.0447	10.8478	1.11034	0.266855	6.60796	2	0.0367366	226.704	1.81769	0.697335	26.2561375410612	9.68074122698716	439	-36.2417710515996	22.3318796379143	133	17.5996967192703	4.83627736672144	90	HILIC-pos	HMDB00177	Organic acids and derivatives	Carboxylic acids and derivatives	Amino acids, peptides, and analogues	0.00624512		0.0317207	0.00881326	0.620577
C42:0 TAG	661	3	-2.24256	1.4246	-1.57417	0.115448	-2.1814	1.96677	-1.10912	0.267376	3.15801	2	0.206181	4.37467	1.25658	0.366689	-3.3978679768688	1.83525796643848	438	-6.34157406605009	4.57661026662866	133	1.39493161846925	2.5985080140824	90	C8-pos					0	0	0.0406114	0.34451	0.620577
C46:4 TAG	661	3	-1.54201	1.37286	-1.12321	0.261348	-1.77697	1.60703	-1.10575	0.268834	2.48541	2	0.288602	1.65363	1.11477	0.195305	-4.90958946069631	2.71684027634628	438	-2.49861458555107	3.61806169824564	133	0.118821793279896	1.77136172693355	90	C8-pos					0.000792393		0.0401593	0.506267	0.621403
C10:2 carnitine	629	3	1.62926	1.48125	1.09992	0.271367	1.62926	1.48125	1.09992	0.271367	0.529164	2	0.767527	0	1	0	1.5695826650524	2.49431354977677	437	6.18181259513585	6.4856493557323	133	1.26563032601909	1.92002145439818	59	HILIC-pos	HMDB13325	Lipids and lipid-like molecules	Fatty Acyls	Fatty acid esters	0.00858704		0.207799	0.517065	0.624699
C46:3 TAG	661	3	-2.17785	1.87946	-1.15876	0.246554	-2.47803	2.26354	-1.09476	0.273621	2.62592	2	0.269022	3.87352	1.14585	0.238363	-5.75455325191166	3.22927178083129	438	-4.84535896935764	5.62234023943665	133	0.569342595908861	2.53537256082331	90	C8-pos					0	0	0.0317654	0.494863	0.626011
guanidinoacetic acid	531	3	5.54881	3.11786	1.77968	0.0751278	5.54895	5.07431	1.09354	0.274157	4.0104	2	0.134633	36.9684	1.41605	0.501297	1.26355941939811	4.13263794973568	308	-4.88405779781305	13.9137603162931	133	13.3340062858835	5.05388822482053	90	HILIC-pos	HMDB00128	Organic acids and derivatives	Carboxylic acids and derivatives	Amino acids, peptides, and analogues	0.18345		1.37355	0.279738	0.626011
tauro-alpha-muricholate/tauro-beta-muricholate	618	3	-1.02547	0.851219	-1.20471	0.228316	-1.35582	1.24526	-1.08878	0.276249	3.83023	2	0.147325	2.19954	1.38388	0.477838	0.0386038613700498	1.3049837853555	426	-5.25049699666972	2.38339686445538	120	-0.832664391854245	1.27321088101378	72	C18-neg	HMDB00932*	Lipids and lipid-like molecules	Steroids and steroid derivatives	Bile acids, alcohols and derivatives	0.07109		0.22225	0.4825	0.628244
caprylate	556	2	-5.08054	4.4409	-1.14404	0.252609	-5.01168	4.62663	-1.08323	0.278708	1.07907	1	0.298905	3.24825	1.03878	0.0732775	0.567045399585326	7.01994667429421	423	-8.84870125610576	5.73411933837744	133				HILIC-neg	HMDB00482	Lipids and lipid-like molecules	Fatty Acyls	Fatty acids and conjugates	0	0	0.127434	0.4999	0.63129
oxypurinol	662	3	-1.58751	1.47267	-1.07798	0.281043	-1.58751	1.47267	-1.07798	0.281043	1.24094	2	0.537692	0	1	0	-2.96679065417676	2.47113252395617	439	-3.71468788138278	3.78952080058982	133	0.0550286593767587	2.09567222398919	90	C18-neg	HMDB00786	Organoheterocyclic compounds	Imidazopyrimidines	Purines and purine derivatives	0	0	0.0589822	0.533699	0.634034
C36:2 PS plasmalogen	662	3	2.8014	1.59917	1.75178	0.079811	3.73048	3.49053	1.06874	0.285186	4.06635	2	0.130919	18.507	1.42589	0.508158	10.0483612798337	4.24704979795914	439	-6.52231675701808	10.0501473445203	133	1.85121987422342	1.75225965051462	90	HILIC-pos					0.00624512		0.0494434	0.284612	0.635002
azelate	556	2	-33.8728	13.2512	-2.5562	0.0105823	-32.4863	30.4654	-1.06634	0.286272	5.2696	1	0.021701	1504.19	2.29556	0.810232	-62.6286531966751	18.2349666144169	423	-1.69446338038984	19.2895981438971	133				HILIC-neg	HMDB00784	Lipids and lipid-like molecules	Fatty Acyls	Fatty acids and conjugates	0	0	0.0779687	0.107664	0.635002
nervonic acid	662	3	3.346	3.13953	1.06576	0.28653	3.346	3.13953	1.06576	0.28653	0.955356	2	0.620222	0	1	0	4.9863191171652	4.14450889773192	439	-10.2243658244144	15.5801888712288	133	2.33389333190977	5.05612265738521	90	C18-neg	HMDB02368	Lipids and lipid-like molecules	Fatty Acyls	Fatty acids and conjugates	0	0	0.0789407	0.539215	0.635002
C6 carnitine	662	3	2.63758	2.47953	1.06374	0.287446	2.63758	2.47953	1.06374	0.287446	0.0356792	2	0.982319	0	1	0	2.15857267476188	3.86086720751048	439	3.43197004249995	5.70974702712148	133	2.75727374740105	3.9255492350889	90	HILIC-pos	HMDB00705	Lipids and lipid-like molecules	Fatty Acyls	Fatty acid esters	0.00624512		0.0544996	0.539215	0.635002
C20:4 LPE	661	3	3.59588	3.38297	1.06294	0.287811	3.59588	3.38297	1.06294	0.287811	1.70803	2	0.425703	0	1	0	9.93011617173828	6.18593497155723	438	-2.82417141810123	9.02633050272147	133	1.82476004693997	4.51885814303129	90	C8-pos	HMDB11517	Lipids and lipid-like molecules	Glycerophospholipids	Glycerophosphoethanolamines	0	0	0.0476924	0.539215	0.635002
1,7-dimethylurate	564	2	-1.32335	1.24737	-1.06091	0.288729	-1.32335	1.24737	-1.06091	0.288729	0.327903	1	0.566896	0	1	0	-1.0059461053749	1.3649816345422	432	-2.93074004991978	3.07170502102292	132				HILIC-pos	HMDB11103	Organoheterocyclic compounds	Imidazopyrimidines	Purines and purine derivatives	0.0241998		0.140717	0.539215	0.635002
glycolithocholate	653	3	-0.905814	0.581445	-1.55787	0.119265	-1.65026	1.55753	-1.05954	0.289354	9.72656	2	0.00772509	5.63694	2.20528	0.794378	0.688533973239157	1.30640105331734	438	-6.00628495214768	1.79906900884764	133	-0.594776414768556	0.696226316139738	82	C18-neg	HMDB00698	Lipids and lipid-like molecules	Steroids and steroid derivatives	Bile acids, alcohols and derivatives	0.00236967		0.0776882	0.348128	0.635002
C36:5 PE plasmalogen	661	3	-2.48641	2.36506	-1.05131	0.293116	-2.48641	2.36506	-1.05131	0.293116	0.824958	2	0.662007	0	1	0	-0.782954166685033	4.62584247149558	438	-10.0475872234507	9.11405545260366	133	-2.39125281469557	2.88665296140302	90	C8-pos	HMDB11410*	Lipids and lipid-like molecules	Glycerophospholipids	Glycerophosphoethanolamines	0	0	0.0430666	0.541863	0.640765
malonate	646	3	-5.36959	5.33527	-1.00643	0.314208	-6.87449	6.56506	-1.04713	0.295039	2.32651	2	0.312468	25.338	1.07854	0.140342	-12.8211271257853	15.2945790988635	423	-27.3620415176331	17.0360715748522	133	-1.44291915885693	6.04009527310421	90	HILIC-neg	HMDB00691	Organic acids and derivatives	Carboxylic acids and derivatives	Dicarboxylic acids and derivatives	0	0	0.146725	0.567199	0.642478
glycochenodeoxycholate	662	3	-1.28823	1.24725	-1.03286	0.30167	-1.28823	1.24725	-1.03286	0.30167	0.822353	2	0.66287	0	1	0	-2.26957291685957	1.8427093202487	439	-2.16957616394577	3.55865042582117	133	0.043060314218855	1.92677398473469	90	C18-neg	HMDB00637	Lipids and lipid-like molecules	Steroids and steroid derivatives	Bile acids, alcohols and derivatives	0	0	0.0484087	0.554208	0.654392
C18:0 LPE_minor	572	2	7.35369	5.14737	1.42863	0.15311	6.46231	6.34973	1.01773	0.308806	1.26774	1	0.260191	21.7122	1.12594	0.211195	10.3026492131772	5.77538878497572	439	-4.03653660841771	11.35045311139	133				HILIC-pos	HMDB11130*	Lipids and lipid-like molecules	Glycerophospholipids	Glycerophosphoethanolamines	0.00624512		0.034208	0.382098	0.664111
taurine	662	3	3.49858	3.44343	1.01601	0.309623	3.49858	3.44343	1.01601	0.309623	0.0836683	2	0.959029	0	1	0	4.74507830406145	6.58493536429393	439	5.08800897792162	11.819204429273	133	2.75712089490324	4.29869087382779	90	HILIC-pos	HMDB00251	Organic acids and derivatives	Organic sulfonic acids and derivatives	Organosulfonic acids and derivatives	0.00624512		0.0248046	0.562309	0.664111
acetyl-galactosamine	662	3	4.37927	4.31421	1.01508	0.310068	4.37927	4.31421	1.01508	0.310068	1.85068	2	0.396397	0	1	0	4.10300532863	6.65869090094135	439	-9.1800552410103	11.5990420833704	133	8.88690516715802	6.49010623058804	90	HILIC-pos	HMDB00212	Organic oxygen compounds	Organooxygen compounds	Carbohydrates and carbohydrate conjugates	0.00624512		0.107233	0.562309	0.664111
sphinganine	662	3	3.22619	1.86256	1.73213	0.0832511	3.07696	3.03713	1.01311	0.311006	4.17113	2	0.124237	13.6651	1.44415	0.520514	-0.689076615357771	2.74475240918197	439	1.86574922728399	7.85830185329836	133	7.11443188036539	2.67907076683029	90	HILIC-pos	HMDB00269	Organic nitrogen compounds	Organonitrogen compounds	Amines	0.00624512		0.0700007	0.284612	0.664111
tyrosine	662	3	-5.3333	5.17647	-1.0303	0.302871	-12.0456	11.915	-1.01096	0.312038	8.9648	2	0.0113063	319.045	2.11717	0.776905	-10.7502329193896	8.36977175393254	439	-42.449103389553	15.5260512373846	133	6.90725346926466	7.2747181053531	90	HILIC-pos	HMDB00158	Organic acids and derivatives	Carboxylic acids and derivatives	Amino acids, peptides, and analogues	0.00624512		0.0258354	0.554608	0.664111
inosine	661	3	1.23741	1.23095	1.00525	0.314776	1.23741	1.23095	1.00525	0.314776	1.95291	2	0.376644	0	1	0	0.256460537645786	1.92640870014786	438	5.73597905370058	3.49330068159951	133	0.899359129105722	1.80025486075949	90	HILIC-pos	HMDB00195	Nucleosides, nucleotides, and analogues	Purine nucleosides		0.00858704		0.144406	0.567199	0.665416
2-aminoisobutyric acid	662	3	4.63902	2.65636	1.74638	0.0807446	4.24053	4.22043	1.00476	0.315011	4.27165	2	0.118147	27.6678	1.46145	0.531797	11.2124954832232	4.2015569521714	439	-3.13058746695795	8.4314908473071	133	0.933936662977811	3.75281100022097	90	HILIC-pos	HMDB01906*	Organic acids and derivatives	Carboxylic acids and derivatives	Amino acids, peptides, and analogues	0.00624512		0.153317	0.284612	0.665416
undecanedionate	661	3	-6.4497	6.47139	-0.996648	0.318935	-6.4497	6.47139	-0.996648	0.318935	0.724365	2	0.696155	0	1	0	-44.9042785032422	45.9681146597065	439	-13.7596339463252	79.5724150414792	132	-5.61721240520694	6.55865120856702	90	C18-neg	HMDB00888	Lipids and lipid-like molecules	Fatty Acyls	Fatty acids and conjugates	0.000789889		0.0344267	0.572865	0.666526
sebacate	662	3	0.334655	4.2649	0.0784674	0.937456	-22.6636	22.744	-0.996467	0.319023	5.95191	2	0.0509986	964.083	1.7251	0.663974	-22.8414201083962	23.7714919569449	439	-117.595020197232	53.4218880912476	133	1.89235795823339	4.34958533427574	90	C18-neg	HMDB00792	Lipids and lipid-like molecules	Fatty Acyls	Fatty acids and conjugates	0	0	0.0236781	0.966591	0.666526
ectoine	660	3	0.343842	1.30759	0.262958	0.792583	4.49458	4.51106	0.996347	0.319081	7.33946	2	0.0254833	43.6398	1.91565	0.727501	14.0350362054963	5.39747818365711	439	3.30425008279813	5.53891333782975	131	-0.749817113082435	1.38950136811938	90	HILIC-pos					0.00936768		0.177416	0.892102	0.666526
2,1-deoxycortisol	565	2	-1.76934	1.79472	-0.985862	0.324201	-1.76934	1.79472	-0.985862	0.324201	0.266388	1	0.605765	0	1	0	-2.33408916411803	2.10197054532712	433	-0.250006581666289	3.44768197196981	132				HILIC-pos	HMDB04030	Lipids and lipid-like molecules	Steroids and steroid derivatives	Pregnane steroids	0.0124902		0.310521	0.578637	0.672835
C24:0 Ceramide (d18:1)	661	3	3.93739	4.00758	0.982485	0.325861	3.93739	4.00758	0.982485	0.325861	1.68152	2	0.431383	0	1	0	-2.82025359610021	6.97139946774537	438	13.2819771112962	12.4024050676047	133	6.16251200878926	5.3310273057729	90	C8-pos	HMDB04956	Lipids and lipid-like molecules	Sphingolipids	Ceramides	0	0	0.032644	0.579037	0.672835
indoleacetate	636	3	-0.469818	1.13275	-0.414758	0.678319	-2.78438	2.83403	-0.982478	0.325864	4.90852	2	0.0859266	13.7569	1.56661	0.592546	-4.02349652952748	3.16602330513258	423	-12.235744065208	6.71284744089082	133	0.466657797842306	1.23335460327933	80	HILIC-neg	HMDB00197	Organoheterocyclic compounds	Indoles and derivatives	Indolyl carboxylic acids and derivatives	0.00240577		0.115157	0.831678	0.672835
chenodeoxycholate	662	3	-0.841779	0.795676	-1.05794	0.290082	-0.900929	0.919915	-0.979361	0.327402	2.51779	2	0.283967	0.545588	1.12201	0.205653	-1.9408447783198	1.24260805812468	439	-2.24622730558049	2.24005676898264	133	0.511864898618795	1.16832885770298	90	C18-neg	HMDB00518	Lipids and lipid-like molecules	Steroids and steroid derivatives	Bile acids, alcohols and derivatives	0	0	0.0553413	0.539954	0.672835
C34:2 PE	662	3	5.4816	2.45315	2.23451	0.0254493	4.0308	4.12141	0.978015	0.328067	4.37364	2	0.112273	26.6614	1.47879	0.542715	8.2199230464186	4.20033058789434	439	-12.3782330234596	9.03546620210716	133	6.13519219791424	3.20684259437095	90	HILIC-pos	HMDB08928*	Lipids and lipid-like molecules	Glycerophospholipids	Glycerophosphoethanolamines	0.00624512		0.0438437	0.162825	0.672835
C40:6 PC	661	3	-2.94713	3.05282	-0.965378	0.334355	-3.47526	3.58192	-0.970225	0.331934	2.36436	2	0.30661	7.12948	1.08728	0.154103	-3.69266876265793	6.20797710350824	438	-18.2436634797515	10.7323853525708	133	-0.85346764580208	3.70956879178233	90	C8-pos	HMDB08057*	Lipids and lipid-like molecules	Glycerophospholipids	Glycerophosphocholines	0	0	0.0323287	0.586459	0.678301
biliverdin	661	3	1.94051	2.02026	0.960524	0.336791	1.94051	2.02026	0.960524	0.336791	0.72022	2	0.697599	0	1	0	0.989415545535102	4.36128328654859	439	-3.64319279484611	7.54718965876904	133	2.78697034265018	2.3912667937451	89	HILIC-pos	HMDB01008	Organoheterocyclic compounds	Tetrapyrroles and derivatives	Bilirubins	0.00624512		0.0780634	0.586459	0.683499
taurocholate	662	3	-0.959027	0.99867	-0.960304	0.336902	-0.959027	0.99867	-0.960304	0.336902	0.356805	2	0.836606	0	1	0	-1.1003848856527	1.33286386036615	439	0.552247924629622	2.76010258942014	133	-1.34413547460627	1.80040100111913	90	C18-neg	HMDB00036	Lipids and lipid-like molecules	Steroids and steroid derivatives	Bile acids, alcohols and derivatives	0.00631912		0.05744	0.586459	0.683499
DMGV	657	3	-4.13223	1.76799	-2.33725	0.0194261	-3.17972	3.32063	-0.957565	0.338282	5.85262	2	0.0535945	21.1105	1.71065	0.658273	-7.91644378509891	2.38113460334753	438	-1.63846260318599	5.26759989966073	133	1.24001280594563	3.04985858545689	86	HILIC-pos					0.00702576		0.0426308	0.144162	0.68384
C56:7 TAG	661	3	-2.99925	3.18605	-0.941369	0.346516	-2.99925	3.18605	-0.941369	0.346516	0.447695	2	0.799437	0	1	0	-0.0531801513399919	5.76719070204824	438	-1.12016489007582	12.418363702941	133	-4.62537264626808	4.01728311262072	90	C8-pos	HMDB05462*	Lipids and lipid-like molecules	Glycerolipids	Triradylcglycerols	0	0	0.0438231	0.594993	0.696838
lactate	644	3	-4.30925	4.58398	-0.940067	0.347183	-4.30925	4.58398	-0.940067	0.347183	0.920886	2	0.631004	0	1	0	-8.87594302966192	6.81757101696932	421	-4.48673784918633	13.8206593240029	133	0.450038636342672	6.92716715999605	90	HILIC-neg	HMDB00190	Organic acids and derivatives	Hydroxy acids and derivatives	Alpha hydroxy acids and derivatives	0.00160385		0.103796	0.594993	0.696838
C38:3 PC	661	3	-2.05493	3.24061	-0.634119	0.526003	-5.82296	6.23323	-0.934179	0.350211	5.36984	2	0.0682268	71.9404	1.63857	0.627549	-10.9247503817307	6.85283414101142	438	-15.8729187113983	9.8480525320196	133	3.15345866653724	3.96467214544072	90	C8-pos	HMDB08047*	Lipids and lipid-like molecules	Glycerophospholipids	Glycerophosphocholines	0	0	0.0342872	0.749156	0.700423
C38:4 PE	662	3	2.8648	3.08583	0.928372	0.353215	2.8648	3.08583	0.928372	0.353215	1.55208	2	0.460225	0	1	0	9.44041482783697	6.49981012141575	439	-5.17639301454356	13.2280018622942	133	1.41446932321891	3.63622123387288	90	HILIC-pos	HMDB09003*	Lipids and lipid-like molecules	Glycerophospholipids	Glycerophosphoethanolamines	0.00624512		0.0424793	0.59961	0.700617
pantothenate	662	3	-2.01966	2.09797	-0.962673	0.335712	-2.1058	2.27185	-0.926907	0.353975	2.2488	2	0.324847	1.86493	1.06038	0.110637	-2.6046029190776	2.9774758417863	439	-9.62979388810377	6.29270172365086	133	0.876373773219769	3.3492862536825	90	HILIC-pos	HMDB00210	Organooxygen compounds	Alcohols and polyols	Polyols	0.00624512		0.117332	0.586459	0.700617
piperine	662	3	-0.899335	0.970355	-0.92681	0.354025	-1.06659	1.15084	-0.92679	0.354035	2.46051	2	0.292219	0.833519	1.10917	0.187159	-2.7277915214993	1.70365680834129	439	-3.10636817250287	3.74048188081803	133	0.319993435964184	1.24415823915086	90	HILIC-pos	HMDB29377	Alkaloids and derivatives			0.00624512		0.0677352	0.59961	0.700617
C36:3 DAG	661	3	3.15525	3.35966	0.939157	0.34765	3.94764	4.29256	0.919648	0.357757	2.88185	2	0.236709	17.6979	1.20039	0.306001	12.1420826820908	6.51675713228194	438	4.14471795997105	8.7796711171559	133	-1.15489856317387	4.38214090929337	90	C8-pos	HMDB07219*	Lipids and lipid-like molecules	Fatty Acyls	Lineolic acids and derivatives	0	0	0.0316184	0.594993	0.705418
C36:5 PC plasmalogen	662	3	4.44817	3.53516	1.25827	0.208295	5.60064	6.10528	0.917343	0.358963	4.22702	2	0.120813	57.208	1.45379	0.526853	15.9981003672362	6.65236098467062	439	-2.2987440220103	14.2065552024622	133	0.110772250746455	4.36580307778261	90	HILIC-pos	HMDB11221*	Lipids and lipid-like molecules	Glycerophospholipids	Glycerophosphocholines	0.00624512		0.0364224	0.458901	0.705418
palmitate	662	3	10.9221	6.59451	1.65624	0.0976736	10.3107	11.3942	0.904904	0.365516	4.82336	2	0.0896644	216.522	1.55296	0.585352	26.4708670879804	9.72139767073212	439	4.13306803773988	23.9756274432698	133	-3.38523503769899	9.67909588718396	90	C18-neg	HMDB00220	Lipids and lipid-like molecules	Fatty Acyls	Fatty acids and conjugates	0	0	0.0840801	0.307754	0.713784
N4-acetylcytidine	662	3	2.46663	2.72718	0.904461	0.365751	2.46663	2.72718	0.904461	0.365751	1.18462	2	0.553049	0	1	0	2.93636843982986	4.58699870436633	439	-8.56506171270099	10.5294227985321	133	3.4572562827216	3.58271570068935	90	HILIC-pos	HMDB05923	Nucleosides, nucleotides, and analogues	Pyrimidine nucleosides		0.00624512		0.0761654	0.613939	0.713784
3-hydroxydecanoate	662	3	4.24966	2.79065	1.52282	0.127803	3.57946	4.01383	0.891781	0.37251	3.55555	2	0.169014	20.96	1.33333	0.4375	9.52617811315178	4.40582408295685	439	-8.11138349681217	8.95209421212984	133	2.42419349925961	3.9401561081443	90	C18-neg	HMDB02203	Organic acids and derivatives	Hydroxy acids and derivatives	Medium-chain hydroxy acids and derivatives	0	0	0.0383601	0.352985	0.724468
pipecolic acid	662	3	1.64292	1.84952	0.888299	0.37438	1.64292	1.84952	0.888299	0.37438	0.938414	2	0.625498	0	1	0	3.44763408745203	2.84023294615527	439	2.87279405825722	5.78894966682525	133	-0.236887954096809	2.68672349391558	90	HILIC-pos	HMDB00716	Organic acids and derivatives	Carboxylic acids and derivatives	Amino acids, peptides, and analogues	0.00624512		0.0485953	0.624779	0.725602
cys-gly-oxidized	637	3	-1.85292	2.10845	-0.878806	0.379507	-1.85292	2.10845	-0.878806	0.379507	1.96885	2	0.373654	0	1	0	-1.62355662042281	3.144886239292	421	5.11268424853172	5.84722280510421	132	-4.2520296368934	3.25151916561897	84	HILIC-neg					0.0272654		0.102034	0.629534	0.73157
C34:2 PE plasmalogen	661	3	-2.77067	3.11937	-0.888217	0.374424	-2.97507	3.39375	-0.876632	0.380686	2.289	2	0.318382	4.6202	1.06981	0.126258	-2.62819271270943	4.80842631187114	438	-14.007652278098	8.42548830308844	133	0.577788706655504	4.69154227453199	90	C8-pos	HMDB08952*	Lipids and lipid-like molecules	Glycerophospholipids	Glycerophosphoethanolamines	0	0	0.069375	0.624779	0.73157
5-acetylamino-6-amino-3-methyluracil	552	2	-1.19787	1.36923	-0.874849	0.381656	-1.19787	1.36923	-0.874849	0.381656	0.585642	1	0.444109	0	1	0	-1.64538903831461	1.48887986428927	419	1.25555116640288	3.48609579548671	133				HILIC-neg	HMDB04400	Organic nitrogen compounds	Organonitrogen compounds	N-arylamides	0.0112269		0.115948	0.631075	0.73157
proline betaine	572	2	-1.01575	1.16354	-0.872981	0.382673	-1.01575	1.16354	-0.872981	0.382673	0.0617053	1	0.803821	0	1	0	-1.16370115189049	1.30712633077285	439	-0.451126255796688	2.55348008756927	133				HILIC-pos	HMDB04827	Organic acids and derivatives	Carboxylic acids and derivatives	Amino acids, peptides, and analogues	0.00624512		0.0273721	0.631075	0.73157
alpha-glycerophosphate	624	3	-1.8543	1.86965	-0.99179	0.3213	-2.16196	2.48624	-0.869568	0.384536	3.25798	2	0.196128	7.19369	1.27632	0.386123	1.84850617072125	2.7929458125279	404	-6.01432846410234	4.95305904257473	132	-4.45952502518268	2.92206887388872	88	HILIC-neg	HMDB00126	Lipids and lipid-like molecules	Glycerophospholipids	Glycerophosphates	0.0280674		0.184835	0.57528	0.73157
threonine	662	3	6.46186	4.14415	1.55927	0.118932	5.0821	5.85307	0.868279	0.385242	3.20525	2	0.201367	39.517	1.26595	0.376023	9.61941114355355	7.42935084959067	439	-18.9626096935365	14.8532665995281	133	8.09307353045291	5.30167533789256	90	HILIC-pos	HMDB00167	Organic acids and derivatives	Carboxylic acids and derivatives	Amino acids, peptides, and analogues	0.00624512		0.030224	0.348128	0.73157
cholesterol	571	2	5.60183	6.5329	0.857479	0.39118	5.60183	6.5329	0.857479	0.39118	0.424484	1	0.514708	0	1	0	7.83061013452883	7.37435847227687	438	-2.52660459249339	14.0829669174359	133				C8-pos	HMDB00067	Lipids and lipid-like molecules	Steroids and steroid derivatives	Cholestane steroids	0	0	0.0380532	0.63664	0.740199
C50:6 TAG	661	3	-1.52466	1.7827	-0.855254	0.39241	-1.52466	1.7827	-0.855254	0.39241	1.72928	2	0.421203	0	1	0	-5.00899713237172	4.07347354093243	438	-6.25045850089923	6.42774273924284	133	-0.115539235307257	2.08427975936692	90	C8-pos	HMDB10497*	Lipids and lipid-like molecules	Glycerolipids	Triradylcglycerols	0	0	0.0284159	0.63664	0.740199
hydrocinnamate	639	3	-1.40934	1.44079	-0.97817	0.32799	-1.62454	1.91583	-0.847957	0.396462	3.03472	2	0.21929	3.87917	1.23181	0.34096	1.10745118294435	2.61174164177121	439	-7.66493385735059	4.31445185137904	133	-1.52627962244161	1.88512235947942	67	C18-neg	HMDB00764	Phenylpropanoids and polyketides	Phenylpropanoic acids		0	0	0.15949	0.579895	0.745349
glycocholate	643	3	0.070805	1.26066	0.0561648	0.95521	2.5809	3.06491	0.842081	0.399743	7.09722	2	0.0287646	19.4409	1.88378	0.7182	10.4097614550582	4.70594162676053	423	2.79281424794602	2.87190772431029	130	-1.65099698417608	1.46992200784716	90	HILIC-neg	HMDB00138	Lipids and lipid-like molecules	Steroids and steroid derivatives	Bile acids, alcohols and derivatives	0.00561347		0.18857	0.975309	0.74694
2-hydroxyoctanoate	662	3	-5.17327	2.61293	-1.97988	0.0477173	-4.67309	5.55198	-0.841698	0.399957	7.63677	2	0.0219633	66.4905	1.95407	0.738109	-15.1081215336021	4.587165166966	439	5.06480700844402	7.29481448197113	133	-1.68310366032453	3.53215221343405	90	C18-neg	HMDB00711*	Lipids and lipid-like molecules	Fatty Acyls	Fatty acids and conjugates	0	0	0.0312624	0.228292	0.74694
C34:5 PC plasmalogen	661	3	-2.34551	2.12466	-1.10395	0.269617	-2.65297	3.18296	-0.833491	0.404568	4.27542	2	0.117925	16.1426	1.46209	0.532209	2.92092900603782	3.70222187650261	438	-9.20972618648247	4.61266774371745	133	-2.95215625333775	3.13780793771934	90	C8-pos	HMDB11214*				0	0	0.100605	0.515471	0.750104
C58:6 TAG	661	3	-1.42067	1.63234	-0.870329	0.38412	-1.45589	1.7548	-0.829659	0.406731	2.04305	2	0.360046	0.536812	1.0107	0.0210696	1.88029143158372	6.00969759255641	438	-11.6817033640463	7.81569648623152	133	-1.18947768866164	1.73751046016932	90	C8-pos	HMDB05458*	Lipids and lipid-like molecules	Glycerolipids	Triradylcglycerols	0	0	0.063842	0.631615	0.750104
3-hydroxyhexanoate	662	3	6.89008	3.25391	2.11748	0.0342193	6.55205	7.90864	0.828467	0.407406	9.53274	2	0.00851121	139.795	2.1832	0.790197	18.2204267503818	4.9313640717635	439	2.65746454941041	11.3870878784892	133	-2.60867297867567	4.68221669453262	90	C18-neg					0	0	0.0931087	0.192997	0.750104
C7 carnitine	662	3	2.0815	2.51837	0.826527	0.408505	2.0815	2.51837	0.826527	0.408505	1.5993	2	0.449486	0	1	0	-1.26734646643213	3.65583609451789	439	4.78613458800597	7.35435806229132	133	5.19751579176607	3.94164620284759	90	HILIC-pos	HMDB13238	Organic acids and derivatives	Hydroxy acids and derivatives	Beta hydroxy acids and derivatives	0.00624512		0.116488	0.657596	0.750104
cotinine	645	3	0.440691	0.534031	0.825216	0.409249	0.440691	0.534031	0.825216	0.409249	0.671956	2	0.714639	0	1	0	0.628983335305326	0.860423163054442	426	1.70372637631987	1.91686393813878	129	0.123161709890769	0.728639961326584	90	HILIC-pos	HMDB01046	Organoheterocyclic compounds	Pyridines and derivatives	Pyrrolidinylpyridines	0.0710383		0.0543339	0.657596	0.750104
N-acetylcarnosine	637	3	-2.84751	2.55146	-1.11603	0.264408	-2.80029	3.39618	-0.824543	0.409631	3.42992	2	0.179971	14.4906	1.30956	0.416895	-9.1950318310405	4.76738038011047	423	3.64650010703785	5.05876206200525	125	-2.48567656024579	3.76523946509114	89	HILIC-neg	HMDB12881	Organic acids and derivatives	Peptidomimetics	Hybrid peptides	0.0376905		0.244536	0.507232	0.750104
C38:2 PE	661	3	3.4328	4.25823	0.806157	0.420152	3.4328	4.25823	0.806157	0.420152	0.45377	2	0.797013	0	1	0	1.43184772542362	7.62185656438387	438	-2.96992232351344	13.3236439797199	133	5.61565423445669	5.56392722442271	90	C8-pos	HMDB08942*	Lipids and lipid-like molecules	Glycerophospholipids	Glycerophosphoethanolamines	0	0	0.0344703	0.667509	0.765099
C36:2 PC	661	3	7.90377	5.59391	1.41292	0.157678	6.33379	7.88622	0.803147	0.42189	3.41872	2	0.180981	77.9366	1.30743	0.414986	-5.25332427322704	9.70103619387715	438	2.13888326098385	16.6062021582903	133	16.980816897961	7.51536966138925	90	C8-pos	HMDB08039*	Lipids and lipid-like molecules	Glycerophospholipids	Glycerophosphocholines	0	0	0.0320444	0.388342	0.765099
2-aminooctanoate	645	3	0.592914	1.45662	0.407049	0.683972	2.41969	3.02506	0.799881	0.42378	6.49851	2	0.0388031	17.715	1.80257	0.692237	-1.61817823188271	1.93018123010991	433	13.1604360686725	5.64590922990975	133	1.75438677392631	2.41451862001275	79	HILIC-pos	HMDB00991*	Organic acids and derivatives	Carboxylic acids and derivatives	Amino acids, peptides, and analogues	0.0171741		0.138704	0.834979	0.765099
C55:3 TAG	661	3	-3.12668	3.9188	-0.797868	0.424947	-3.12668	3.9188	-0.797868	0.424947	1.42152	2	0.491271	0	1	0	-4.28710782952016	6.89045270244531	438	5.61789092385815	8.444912613484	133	-6.39562730484063	5.77035823225581	90	C8-pos	HMDB42466*	Lipids and lipid-like molecules	Glycerolipids	Triradylcglycerols	0	0	0.0465881	0.67239	0.765099
C40:7 PE plasmalogen	661	3	-1.99218	2.44399	-0.815134	0.414995	-2.6063	3.28299	-0.793881	0.427265	2.68877	2	0.2607	9.58142	1.15948	0.256166	-0.0156799987187126	5.50989827007285	438	-15.6866532672046	8.74372030930524	133	-1.0529639394341	2.87007049489936	90	C8-pos	HMDB11394*	Lipids and lipid-like molecules	Glycerophospholipids	Glycerophosphoethanolamines	0	0	0.0441628	0.663052	0.765099
tetradecanedioate	662	3	4.95505	6.26094	0.791423	0.428697	4.95505	6.26094	0.791423	0.428697	1.08098	2	0.582463	0	1	0	-27.0318037326981	31.8840461522815	439	-3.13841380027115	51.1360004938844	133	6.38642660845644	6.43562483185855	90	C18-neg	HMDB00872	Lipids and lipid-like molecules	Fatty Acyls	Fatty acids and conjugates	0	0	0.0423388	0.67239	0.765099
indole-3-propionate	633	3	-1.18736	1.50187	-0.790587	0.429185	-1.18736	1.50187	-0.790587	0.429185	1.98652	2	0.370367	0	1	0	0.206626556015639	3.0294956900631	423	-5.96317662341302	3.7335183893394	132	-0.461143055605651	1.95129036314358	78	HILIC-neg	HMDB02302	Organoheterocyclic compounds	Indoles and derivatives	Indolyl carboxylic acids and derivatives	0.00240577		0.145742	0.67239	0.765099
taurohyodeoxycholate/tauroursodeoxycholate	547	3	0.802867	0.992514	0.808923	0.41856	1.40136	1.77738	0.788443	0.430438	5.83047	2	0.0541912	6.12244	1.70741	0.656975	-1.45020199825686	1.45761910256575	359	5.22553811258287	2.50777168338668	117	1.7295156033559	1.610668984981	71	C18-neg	HMDB00874*	Lipids and lipid-like molecules	Steroids and steroid derivatives	Bile acids, alcohols and derivatives	0.273302		0.105455	0.666858	0.765099
hippurate	662	3	-0.87155	1.14347	-0.762197	0.445943	-1.52809	1.93833	-0.788355	0.430489	5.24714	2	0.0725433	6.88415	1.61974	0.61884	-1.23995270307677	1.90375427245506	439	-6.22262031308933	2.82866194580155	133	1.24553514051524	1.65769685811745	90	HILIC-pos	HMDB00714	Benzenoids	Benzene and substituted derivatives	Benzoic acids and derivatives	0.00624512		0.251348	0.679761	0.765099
N-acetyltryptophan	662	3	-2.21309	2.31112	-0.957584	0.338273	-5.2983	6.7498	-0.784957	0.432479	14.491	2	0.000713381	114.09	2.69175	0.861983	-9.62493253591536	3.67551340801578	439	-15.2047991301664	7.05773765660423	133	6.47921319954365	3.27694818467644	90	HILIC-pos	HMDB13713	Organic acids and derivatives	Carboxylic acids and derivatives	Amino acids, peptides, and analogues	0.00624512		0.147547	0.587033	0.765099
acesulfame	519	2	-2.45292	3.13286	-0.782966	0.433647	-2.45292	3.13286	-0.782966	0.433647	0.183615	1	0.668285	0	1	0	1.72609482256083	10.2434279835239	423	-2.88415660125628	3.29052935941351	96				HILIC-neg	HMDB33585	Organic acids and derivatives	Organic sulfuric acids and derivatives		0.0697674		0.0942179	0.67605	0.765099
2-hydroxy-3-methylpentanoate/hydroxyisocaproate	646	3	2.89123	3.7045	0.780465	0.435117	2.89123	3.7045	0.780465	0.435117	1.37576	2	0.502641	0	1	0	9.35745412168819	6.64441105978708	423	-0.415520628785597	11.0548489679085	133	0.050548861263755	4.87746338895264	90	HILIC-neg	HMDB00317*	Lipids and lipid-like molecules	Fatty Acyls	Fatty acids and conjugates	0	0	0.0510602	0.67605	0.765099
kynurenic acid	662	3	-2.09676	2.77151	-0.756542	0.449324	-3.17399	4.06978	-0.779891	0.435455	3.84277	2	0.146404	23.6544	1.38614	0.479542	-5.36187672122009	4.56212421131478	439	-11.9222878038261	7.59030404458485	133	2.95741580590794	3.92889771572374	90	HILIC-pos	HMDB00715	Organoheterocyclic compounds	Quinolines and derivatives	Quinoline carboxylic acids	0.00624512		0.133138	0.681233	0.765099
C54:10 TAG	564	2	-3.78694	4.87259	-0.777193	0.437045	-3.78694	4.87259	-0.777193	0.437045	0.570312	1	0.450135	0	1	0	-1.26212698783599	5.9092894427974	438	-9.14987772968482	8.61235267980913	126				C8-pos					0.0118859		0.116098	0.67718	0.765508
C52:3 TAG	661	3	-5.52225	7.14226	-0.77318	0.439416	-5.52225	7.14226	-0.77318	0.439416	0.258084	2	0.878937	0	1	0	-1.19664940777413	12.4389613341278	438	-3.19322654471064	18.2147763287718	133	-8.97625711283014	9.93747511872735	90	C8-pos	HMDB05384*	Lipids and lipid-like molecules	Glycerolipids	Triradylcglycerols	0	0	0.0455631	0.678073	0.767278
C18:0 LPE	572	2	3.62222	4.70639	0.76964	0.441514	3.62222	4.70639	0.76964	0.441514	0.77794	1	0.377772	0	1	0	5.77843484734016	5.30343751658682	439	-4.36930303774495	10.2100165013118	133				HILIC-pos	HMDB11130*	Lipids and lipid-like molecules	Glycerophospholipids	Glycerophosphoethanolamines	0.00624512		0.0484334	0.678073	0.767787
C18:0 CE	661	3	-4.37109	5.69082	-0.768095	0.442431	-4.37109	5.69082	-0.768095	0.442431	1.01582	2	0.601753	0	1	0	-5.94330421284287	8.59086409285683	438	8.18480079039385	13.8522516020268	133	-8.01322903039605	9.08453469769012	90	C8-pos	HMDB10368	Lipids and lipid-like molecules	Steroids and steroid derivatives	Steroid esters	0	0	0.0339571	0.678073	0.767787
C38:7 PE plasmalogen	661	3	-1.7785	2.32834	-0.763848	0.444958	-1.7785	2.32834	-0.763848	0.444958	1.73408	2	0.420193	0	1	0	0.470077114568961	5.02666493428056	438	-12.0844258259796	8.39028450318506	133	-1.33920898132376	2.76626954770048	90	C8-pos	HMDB11420*	Lipids and lipid-like molecules	Glycerophospholipids	Glycerophosphoethanolamines	0.000792393		0.0419653	0.679761	0.769618
indolelactate	646	3	-2.25915	3.18219	-0.709934	0.477745	-3.85853	5.07712	-0.759985	0.447263	4.59716	2	0.100401	43.0408	1.51611	0.564949	-3.0311778445141	5.09399518628851	423	-17.3045730641937	8.34077591390244	133	3.10771769676183	4.67062864237679	90	HILIC-neg	HMDB00671	Organoheterocyclic compounds	Indoles and derivatives	Indolyl carboxylic acids and derivatives	0	0	0.0821715	0.711439	0.769618
C24:1 Ceramide (d18:1)	572	2	3.87629	5.10403	0.759457	0.447579	3.87629	5.10403	0.759457	0.447579	0.819924	1	0.365202	0	1	0	1.43515285166976	5.772263757458	439	12.6262792004652	10.9283306045551	133				HILIC-pos	HMDB04953*	Lipids and lipid-like molecules	Sphingolipids	Ceramides	0.00624512		0.0860088	0.680417	0.769618
caffeine	662	3	1.07513	0.75238	1.42897	0.153013	0.807482	1.07464	0.751399	0.452412	3.42653	2	0.180276	1.42918	1.30892	0.41632	0.476168069698756	1.16218489457481	439	-2.82467786726786	2.70082134707916	133	2.17522202219417	1.06054133267231	90	HILIC-pos	HMDB01847	Organoheterocyclic compounds	Imidazopyrimidines	Purines and purine derivatives	0.00624512		0.074611	0.382098	0.775564
1-methylxanthine	540	3	1.44622	0.989751	1.4612	0.143961	1.06892	1.43477	0.74501	0.456265	3.64507	2	0.161616	2.75577	1.35001	0.451314	2.55201835864625	1.53568775029042	347	-3.99223894265331	3.08616533827534	127	1.65385574334832	1.4259604313296	66	HILIC-neg	HMDB10738	Organoheterocyclic compounds	Imidazopyrimidines	Purines and purine derivatives	0.163593		1.19751	0.37245	0.779799
valine	662	3	-3.17788	5.92314	-0.536519	0.5916	-7.00514	9.45023	-0.741267	0.458531	4.16115	2	0.124859	137.028	1.44242	0.519363	-10.2878064421138	10.4897670618212	439	-31.626058563091	18.4688926210752	133	5.80170628710226	7.78885094459631	90	HILIC-pos	HMDB00883	Organic acids and derivatives	Carboxylic acids and derivatives	Amino acids, peptides, and analogues	0.00624512		0.0261483	0.78904	0.781304
N-acetylglutamate	646	3	3.58283	3.82008	0.937893	0.348299	3.19814	4.34404	0.736214	0.4616	2.40398	2	0.300595	10.2645	1.09635	0.168048	6.28836384974216	6.08072793813223	423	-14.635037429594	12.4281100543711	133	4.86188813814931	5.34472062793533	90	HILIC-neg	HMDB01138	Organic acids and derivatives	Carboxylic acids and derivatives	Amino acids, peptides, and analogues	0	0	0.0773893	0.594993	0.784164
C34:1 PC	661	3	6.54814	4.86312	1.34649	0.178145	5.05919	6.90953	0.732205	0.464044	3.66552	2	0.159972	64.8172	1.35379	0.454374	13.7017912968923	7.82090247588375	438	-15.1801943268343	12.9376896286025	133	7.19230449072213	7.07810144159615	90	C8-pos	HMDB07972*	Lipids and lipid-like molecules	Glycerophospholipids	Glycerophosphocholines	0	0	0.0320306	0.422159	0.785858
tartarate	591	3	-3.52623	1.95961	-1.79946	0.0719463	-2.84529	3.90743	-0.728174	0.466507	6.34743	2	0.0418479	30.8313	1.78149	0.684912	4.95083561916927	3.91159905499771	421	-7.7097664714952	5.33923600091574	132	-6.07211314624756	2.50018036390923	38	HILIC-neg	HMDB00956				0.0064154		0.275603	0.277819	0.785858
C38:6 PE plasmalogen	661	3	-1.96363	2.7047	-0.726007	0.467835	-1.96363	2.7047	-0.726007	0.467835	0.8751	2	0.645616	0	1	0	0.226718039222327	5.60040237222606	438	-10.5075630740492	10.0695091294874	133	-1.81167733478204	3.24524895637235	90	C8-pos	HMDB11387*	Lipids and lipid-like molecules	Glycerophospholipids	Glycerophosphoethanolamines	0	0	0.0382783	0.704129	0.785858
N1-methyl-2-pyridone-5-carboxamide	662	3	-1.61494	2.2261	-0.725458	0.468171	-1.61494	2.2261	-0.725458	0.468171	1.82056	2	0.402411	0	1	0	-1.76810859906421	3.36412699658443	439	6.34089280614826	6.5280995121359	133	-3.53951525445788	3.33389819484551	90	HILIC-pos	HMDB04193	Organoheterocyclic compounds	Pyridines and derivatives	Pyridinecarboxylic acids and derivatives	0.00624512		0.0757472	0.704129	0.785858
dodecanoate	662	3	2.1554	3.02507	0.712511	0.476148	2.1554	3.02507	0.712511	0.476148	0.327376	2	0.849007	0	1	0	4.12308743474897	5.58450414195227	439	-1.38385388813002	7.86169849225787	133	2.05986862172919	4.04780314504424	90	C18-neg	HMDB00638	Lipids and lipid-like molecules	Fatty Acyls	Fatty acids and conjugates	0	0	0.0354548	0.711439	0.796877
sulfamethoxazole	661	3	1.17072	1.6503	0.709399	0.478077	1.17072	1.6503	0.709399	0.478077	0.584579	2	0.746552	0	1	0	0.428993399460878	2.42460717725982	439	0.53764628668671	3.00442989491342	133	3.44571407854243	3.40426914087699	89	HILIC-pos	HMDB15150	Benzenoids	Benzene and substituted derivatives	Benzenesulfonamides	0.0241998		0.0893718	0.711439	0.797738
C18:1 LPE	662	3	4.2959	2.5779	1.66643	0.0956268	2.78084	3.94366	0.705141	0.480723	3.69384	2	0.157722	21.3477	1.35902	0.458559	2.80629521585715	4.69483059670698	439	-10.4975145293298	8.75448842453407	133	7.12670827801697	3.29583264164815	90	HILIC-pos	HMDB11506*	Lipids and lipid-like molecules	Glycerophospholipids	Glycerophosphoethanolamines	0.00624512		0.0363463	0.30478	0.799786
N6-acetyllysine	662	3	11.7786	4.50686	2.61348	0.00896247	6.67695	9.64999	0.691912	0.488993	7.12238	2	0.028405	187.363	1.88711	0.719195	19.9933143634605	7.11253515866976	439	-28.9184426800003	16.9391912883822	133	10.9875409821251	6.20411942977708	90	HILIC-pos	HMDB00206*	Organic acids and derivatives	Carboxylic acids and derivatives	Amino acids, peptides, and analogues	0.00702576		0.0483832	0.09757	0.809267
glycoursodeoxycholate	662	3	-0.711714	0.911257	-0.781024	0.434788	-0.67158	0.971282	-0.691437	0.489291	2.20366	2	0.332263	0.28314	1.04968	0.0924181	-1.70897392019509	1.405420570084	439	2.72542607255828	2.63619649488504	133	-0.693118697319814	1.34342240577275	90	C18-neg	HMDB00708	Lipids and lipid-like molecules	Steroids and steroid derivatives	Bile acids, alcohols and derivatives	0	0	0.0371033	0.67605	0.809267
C48:5 TAG	661	3	-1.00516	1.46711	-0.685127	0.493264	-1.00516	1.46711	-0.685127	0.493264	1.94053	2	0.378982	0	1	0	-5.13780018806139	3.55017164588076	438	-2.51260620654207	4.55527158028075	133	0.183169360441703	1.72245139219138	90	C8-pos					0	0	0.0309111	0.724805	0.811443
15-HETE	608	3	0.68236	0.99647	0.684778	0.493484	0.68236	0.99647	0.684778	0.493484	1.32561	2	0.515403	0	1	0	3.06093846959891	2.46585573414426	438	2.52504888899222	5.10963365764225	133	0.108266715341639	1.11501744793652	37	C18-neg	HMDB03876	Lipids and lipid-like molecules	Fatty Acyls	Eicosanoids	0.0236967		0.115262	0.724805	0.811443
hypoxanthine	631	3	0.565375	1.43588	0.393748	0.693767	1.90928	2.81325	0.678673	0.497345	5.79264	2	0.0552261	15.1038	1.70186	0.654734	-0.464148510667045	1.8034117204984	408	10.8512933041827	4.5144774396568	133	-0.898960031991027	2.78983590711704	90	HILIC-neg	HMDB00157	Organoheterocyclic compounds	Imidazopyrimidines	Purines and purine derivatives	0.0296712		0.192297	0.839692	0.815415
C18:0 MAG	661	3	-8.82101	13.1524	-0.670678	0.502425	-8.82101	13.1524	-0.670678	0.502425	0.593222	2	0.743333	0	1	0	-13.5438063009617	29.1040693739271	438	-59.2041071217885	70.4977406550201	133	-5.24907873793116	15.0771643397761	90	C8-pos	HMDB11131	Lipids and lipid-like molecules	Glycerolipids	Monoradylglycerols	0	0	0.0419418	0.734114	0.820923
C24:1 SM	661	3	3.11119	4.49701	0.691835	0.489041	4.58986	6.86565	0.668526	0.503798	3.56757	2	0.168001	62.9144	1.33558	0.439394	17.1888535213828	8.70780414509682	438	-1.18248289862871	15.2247037978338	133	-2.12058023922404	5.59489547085216	90	C8-pos	HMDB12107*	Lipids and lipid-like molecules	Sphingolipids	Phosphosphingolipids	0	0	0.0285596	0.72204	0.820923
C58:10 TAG	661	3	-0.980003	1.4703	-0.666532	0.505071	-0.980003	1.4703	-0.666532	0.505071	0.258088	2	0.878935	0	1	0	0.186477886363966	3.42895999671073	438	0.997374040780523	6.76769789794434	133	-1.38029276013087	1.67671793419172	90	C8-pos	HMDB05476*	Lipids and lipid-like molecules	Glycerolipids	Triradylcglycerols	0	0	0.0349341	0.736073	0.820923
C48:4 TAG	661	3	-1.38252	2.09502	-0.659909	0.509312	-1.38252	2.09502	-0.659909	0.509312	1.78938	2	0.408735	0	1	0	-5.7779125516721	4.02107991718202	438	-2.05590573143734	6.46414553012957	133	0.644488682556867	2.65317545401655	90	C8-pos					0	0	0.0280302	0.736432	0.824257
C52:7 TAG	661	3	-1.24101	1.88772	-0.657414	0.510915	-1.24101	1.88772	-0.657414	0.510915	0.674537	2	0.713717	0	1	0	-3.45326132867186	4.11194330495999	438	-4.66548639635117	7.54283415306886	133	-0.304156176991743	2.21454969652935	90	C8-pos	HMDB10517*	Lipids and lipid-like molecules	Glycerolipids	Triradylcglycerols	0	0	0.0274646	0.736432	0.824257
C58:11 TAG	661	3	-0.612263	0.933378	-0.655965	0.511846	-0.612263	0.933378	-0.655965	0.511846	0.0425915	2	0.978929	0	1	0	-0.888216065374787	2.28355241004298	438	-1.20350174608387	4.21063605249185	133	-0.516376797281411	1.0542810074	90	C8-pos	HMDB10531*	Lipids and lipid-like molecules	Glycerolipids	Triradylcglycerols	0.00158479		0.0305128	0.736432	0.824257
3-hydroxyoctanoate	662	3	4.19943	2.86154	1.46754	0.142229	3.58088	5.4735	0.654223	0.512968	5.62042	2	0.0601922	55.0373	1.67637	0.644155	12.9619423176451	4.93578445298768	439	-9.16904930620078	10.1841552371895	133	0.968692243545923	3.74150130242001	90	C18-neg	HMDB01954	Organic acids and derivatives	Hydroxy acids and derivatives	Medium-chain hydroxy acids and derivatives	0	0	0.033201	0.369664	0.824257
C30:0 PC	661	3	-1.3905	2.34595	-0.592724	0.553366	-1.90321	2.93026	-0.649504	0.516013	2.81682	2	0.244532	7.70653	1.18676	0.289979	-0.748040060747152	3.81931109943857	438	-12.4180848828055	7.04802500340709	133	0.522581602340875	3.27878903970518	90	C8-pos	HMDB07869*	Lipids and lipid-like molecules	Glycerophospholipids	Glycerophosphocholines	0	0	0.0339445	0.774437	0.826793
C44:13 PE plasmalogen	571	2	2.24584	3.4131	0.658008	0.510533	2.28387	3.53225	0.646575	0.517907	1.06723	1	0.301573	1.61215	1.03307	0.0629908	-0.727762565858482	4.46481481864601	438	6.42674348890357	5.29415488509396	133				C8-pos					0	0	0.0728251	0.736432	0.827477
levulinate	662	3	-2.03107	3.17418	-0.639872	0.522256	-2.03107	3.17418	-0.639872	0.522256	1.41355	2	0.493232	0	1	0	-8.11293829359618	11.3904109762375	439	-22.7632986702609	20.4832063387706	133	-0.951094309614173	3.34899598992306	90	C18-neg	HMDB00720	Organic acids and derivatives	Keto acids and derivatives	Gamma-keto acids and derivatives	0	0	0.0402944	0.748596	0.832069
C34:0 PS	661	3	-1.56375	2.45913	-0.635895	0.524845	-1.56375	2.45913	-0.635895	0.524845	1.32359	2	0.515925	0	1	0	1.59138335492642	3.96279362488029	438	-6.83103022966855	6.84458579763921	133	-2.66514395544913	3.52809387846527	90	C8-pos	HMDB12356*	Lipids and lipid-like molecules	Glycerophospholipids	Glycerophosphoserines	0	0	0.0594044	0.749156	0.833644
C56:8 TAG	661	3	-1.59192	2.5208	-0.631513	0.527705	-1.59192	2.5208	-0.631513	0.527705	1.30831	2	0.519881	0	1	0	1.86177661362199	4.96662054850886	438	5.51338206112223	10.6542613113751	133	-3.46750750090149	3.0425933428696	90	C8-pos	HMDB05392*	Lipids and lipid-like molecules	Glycerolipids	Triradylcglycerols	0	0	0.0336589	0.749687	0.833644
C36:0 PC	661	3	-2.12578	3.67861	-0.577875	0.563349	-4.7755	7.60515	-0.62793	0.53005	7.29939	2	0.0259991	122.971	1.91042	0.726004	-14.0556589170636	6.4550768753682	438	-9.89263620949221	10.0708562917104	133	6.93759542541034	4.9975703781678	90	C8-pos	HMDB08036*	Lipids and lipid-like molecules	Glycerophospholipids	Glycerophosphocholines	0	0	0.0548047	0.775032	0.833644
C38:5 PE plasmalogen	661	3	-1.8192	2.90777	-0.625635	0.531555	-1.8192	2.90777	-0.625635	0.531555	1.19587	2	0.549947	0	1	0	1.74067491096655	5.07691637117621	438	-9.18898041096601	8.99527592750009	133	-2.51997121458727	3.86000767109451	90	C8-pos	HMDB11386*	Lipids and lipid-like molecules	Glycerophospholipids	Glycerophosphoethanolamines	0	0	0.0388964	0.752906	0.833644
C20:0 LPE	661	3	6.85783	10.9905	0.623979	0.532641	6.85783	10.9905	0.623979	0.532641	0.804632	2	0.66877	0	1	0	-1.63611810767416	17.9972785906585	438	-15.6715635805436	43.4194009183514	133	15.0479849418383	14.6474127147815	90	C8-pos	HMDB11511	Lipids and lipid-like molecules	Glycerophospholipids	Glycerophosphoethanolamines	0	0	0.0287771	0.752906	0.833644
2-methylguanosine	662	3	-1.32818	2.97127	-0.447006	0.654871	-4.18561	6.71098	-0.623696	0.532827	7.39936	2	0.0247315	91.7013	1.92345	0.729706	-2.71719115418542	3.81744023652922	439	-27.7884103534423	11.7540307863062	133	6.33897703756742	5.17009787916279	90	HILIC-pos	HMDB05862	Nucleosides, nucleotides, and analogues	Purine nucleosides		0.00624512		0.173977	0.817651	0.833644
C38:2 PC	661	3	4.4919	3.81385	1.17779	0.238882	3.13509	5.07238	0.618071	0.536529	2.96481	2	0.227091	26.3769	1.21754	0.32542	3.35919462424137	7.31772437309279	438	-13.1989109478982	11.4835801526402	133	8.1467511042416	4.85114331396932	90	C8-pos	HMDB08270*	Lipids and lipid-like molecules	Glycerophospholipids	Glycerophosphocholines	0	0	0.0333859	0.487561	0.833644
pyridoxal	572	2	-0.824701	1.68557	-0.489271	0.62465	-1.79191	2.901	-0.617685	0.536783	1.906	1	0.167409	9.08424	1.38058	0.47534	0.231730776094226	1.85113541386854	439	-5.95066777137052	4.07760646672482	133				HILIC-pos	HMDB01545	Organoheterocyclic compounds	Pyridines and derivatives	Pyridine carboxaldehydes	0.00624512		0.117681	0.802761	0.833644
anhydro-D-glucose	548	2	-0.465971	2.22777	-0.209164	0.83432	-4.65601	7.54201	-0.617343	0.537008	6.67767	1	0.0097628	97.6535	2.58412	0.850247	2.18403664479189	2.45247276830746	415	-12.9720249227969	5.327712238224	133				HILIC-neg	HMDB00640	Organoheterocyclic compounds	Oxepanes		0.0160385		0.054093	0.907002	0.833644
1-methylguanine	662	3	2.39085	3.01705	0.792448	0.4281	3.23625	5.26808	0.614312	0.539009	4.05706	2	0.131529	41.2589	1.42427	0.507033	12.4001127689514	5.9483750357455	439	-7.39845374628326	13.2463422982508	133	-0.601219358804895	3.6298247355973	90	HILIC-pos	HMDB03282	Organoheterocyclic compounds	Imidazopyrimidines	Purines and purine derivatives	0.00624512		0.102371	0.67239	0.833644
C16:0 CE	661	3	-6.46934	10.5439	-0.613564	0.539504	-6.46934	10.5439	-0.613564	0.539504	0.231097	2	0.890878	0	1	0	-4.34207162682468	19.9906730878014	438	1.89654489171663	23.3609076457792	133	-10.9010327184262	14.6485875377189	90	C8-pos	HMDB00885	Lipids and lipid-like molecules	Steroids and steroid derivatives	Steroid esters	0	0	0.0461797	0.7607	0.833644
C38:6 PE	661	3	-1.51381	2.04065	-0.741828	0.458192	-2.12013	3.51652	-0.602905	0.546572	4.7743	2	0.0918914	21.1913	1.54504	0.58109	3.76042234116149	3.82258475670695	438	-11.6425440421001	6.02756772541934	133	-2.08366913129061	2.63359042229544	90	C8-pos	HMDB09102*	Lipids and lipid-like molecules	Glycerophospholipids	Glycerophosphoethanolamines	0	0	0.0422156	0.692815	0.83916
carboxyibuprofen	662	3	-0.635564	1.05645	-0.601601	0.54744	-0.635564	1.05645	-0.601601	0.54744	1.01888	2	0.600833	0	1	0	-1.19178844172976	1.19154701336424	439	1.43315825912136	3.24616070436169	133	1.38459535602503	3.2149723964688	90	C18-neg					0	0	0.0414845	0.768186	0.83916
C56:4 TAG	661	3	-2.41972	4.02311	-0.601455	0.547537	-2.41972	4.02311	-0.601455	0.547537	0.662151	2	0.718151	0	1	0	0.820372676387076	7.4700426364518	438	-10.5645713246097	11.8300516535762	133	-2.41607424619786	5.21867104515092	90	C8-pos	HMDB05398*	Lipids and lipid-like molecules	Glycerolipids	Triradylcglycerols	0	0	0.0381288	0.768186	0.83916
16-hydroxypalmitate	662	3	7.61142	6.62062	1.14965	0.250286	6.68987	11.2816	0.592991	0.553187	3.75512	2	0.152963	177.01	1.37024	0.467393	23.0743028821873	13.2946724500781	439	-40.5865916687358	31.7461635626417	133	5.1577509762699	7.86546505588903	90	C18-neg	HMDB06294	Lipids and lipid-like molecules	Fatty Acyls	Fatty acids and conjugates	0	0	0.056251	0.497048	0.842531
adipate/methylglutarate	646	3	-2.51679	4.27894	-0.58818	0.556411	-2.51679	4.27894	-0.58818	0.556411	1.59611	2	0.450203	0	1	0	-13.4640312337477	9.67633682936362	423	-0.950213850061342	16.122248376362	133	0.249303172775747	4.99440947624142	90	HILIC-neg	HMDB00448*	Lipids and lipid-like molecules	Fatty Acyls	Fatty acids and conjugates	0	0	0.0586355	0.774854	0.842531
docosahexaenoate	662	3	-1.31273	2.8172	-0.465971	0.641237	-2.42232	4.13383	-0.585974	0.557893	3.85043	2	0.145844	24.4739	1.38752	0.480577	3.77425487445479	3.9935616163281	439	-11.4667027682841	7.61285442120491	133	-4.43507330183772	4.660381478477	90	C18-neg	HMDB02183	Lipids and lipid-like molecules	Fatty Acyls	Fatty acids and conjugates	0	0	0.0643993	0.811284	0.842531
C56:9 TAG	661	3	-1.08588	1.85939	-0.583998	0.559221	-1.08588	1.85939	-0.583998	0.559221	0.277587	2	0.870408	0	1	0	-0.350557572269371	3.70446957101707	438	2.39849876232155	8.15763646179064	133	-1.6120647850371	2.22860140743932	90	C8-pos	HMDB05448*	Lipids and lipid-like molecules	Glycerolipids	Triradylcglycerols	0	0	0.0262916	0.775032	0.842531
N-acetylputrescine	662	3	5.14377	3.39142	1.5167	0.129342	3.26914	5.62348	0.581338	0.561012	4.30287	2	0.116317	48.8242	1.46678	0.535194	9.26387306536977	5.63568069271498	439	-19.527243452691	12.7264306199179	133	5.60240476894194	4.50449855267662	90	HILIC-pos	HMDB02064	Organic acids and derivatives	Carboximidic acids and derivatives	Carboximidic acids	0.00702576		0.0671279	0.353113	0.842531
5-HETE	597	3	0.579048	1.02839	0.563063	0.573392	1.15448	1.98682	0.581067	0.561195	5.82418	2	0.0543621	7.6213	1.70648	0.656604	4.7877211454676	2.03501441683385	439	-0.0963811078415776	2.96329896927842	132	-1.01254098989692	1.30166970903978	26	C18-neg	HMDB11134	Lipids and lipid-like molecules	Fatty Acyls	Eicosanoids	0.00157978		0.0950907	0.784912	0.842531
4-hydroxyhippurate	662	3	-0.546182	1.25231	-0.436139	0.662736	-1.07687	1.86207	-0.57832	0.563048	4.02207	2	0.13385	5.19843	1.41811	0.502743	-1.04769581932636	2.10345655289337	439	-5.75930464348868	3.17593817862277	133	1.47049941236548	1.78889257217532	90	HILIC-pos	HMDB13678	Benzenoids	Benzene and substituted derivatives	Benzoic acids and derivatives	0.00624512		0.251431	0.817906	0.842531
glycolate	556	2	-5.71416	9.88291	-0.578186	0.563138	-5.71416	9.88291	-0.578186	0.563138	0.150692	1	0.697875	0	1	0	-3.0701041899606	12.0026996608961	423	-11.2807349634398	17.4155591305016	133				HILIC-neg	HMDB00115	Organic acids and derivatives	Hydroxy acids and derivatives	Alpha hydroxy acids and derivatives	0	0	0.0858579	0.775032	0.842531
cinnamoylglycine	648	3	0.543834	0.941241	0.577784	0.56341	0.543834	0.941241	0.577784	0.56341	0.701816	2	0.704048	0	1	0	0.477793614463168	1.75092079424077	432	-1.86613356399931	3.11947939501562	133	0.928509350444268	1.19539810076586	83	HILIC-pos	HMDB1162				0.0117096		0.223192	0.775032	0.842531
C36:2 PE	662	3	4.9602	2.77166	1.78961	0.073516	2.73086	4.76399	0.57323	0.566489	4.08953	2	0.129411	33.9634	1.42995	0.510946	3.61681419425149	5.32520289607288	439	-16.6717251040433	11.5288235647772	133	7.36476431677958	3.38283024247753	90	HILIC-pos	HMDB08994*	Lipids and lipid-like molecules	Glycerophospholipids	Glycerophosphoethanolamines	0.00624512		0.0415799	0.279738	0.842531
malate	645	3	-1.86027	4.21321	-0.441532	0.658828	-3.45564	6.12226	-0.564437	0.572456	3.91693	2	0.141075	55.1539	1.39945	0.489396	-8.76657038265458	7.80117276910864	422	-12.3636519635051	9.40477862505476	133	6.26058290939748	5.91344126798334	90	HILIC-neg	HMDB00156	Organic acids and derivatives	Hydroxy acids and derivatives	Beta hydroxy acids and derivatives	0.000801925		0.137503	0.817651	0.842531
C36:1 PC	661	3	-0.420322	3.80011	-0.110608	0.911927	-4.21333	7.50674	-0.561274	0.574611	6.31444	2	0.042544	112.297	1.77686	0.683265	-9.61621600391061	6.94492268850369	438	-16.425963557548	11.1746496291201	133	7.45087354628344	4.96863511477684	90	C8-pos	HMDB08038*	Lipids and lipid-like molecules	Glycerophospholipids	Glycerophosphocholines	0	0	0.0353732	0.954225	0.842531
phenylacetylglutamine	662	3	-0.2462	1.56452	-0.157364	0.874958	-2.08596	3.71953	-0.560812	0.574926	8.97223	2	0.0112643	30.5615	2.11804	0.77709	3.97201585871382	2.57815373848684	439	-13.5529671436219	5.3598481609353	133	-1.01390650229825	2.11626569092866	90	C18-neg	HMDB06344	Organic acids and derivatives	Carboxylic acids and derivatives	Amino acids, peptides, and analogues	0	0	0.03243	0.932847	0.842531
1-methylhistidine	572	2	1.15953	2.06945	0.560308	0.57527	1.15953	2.06945	0.560308	0.57527	0.0323545	1	0.857252	0	1	0	0.786216047556778	2.93085292755355	439	1.53069686903854	2.92244243632581	133				HILIC-pos	HMDB00001	Organic acids and derivatives	Carboxylic acids and derivatives	Amino acids, peptides, and analogues	0.00624512		0.0505289	0.784912	0.842531
eicosadienoate	662	3	5.34238	3.54408	1.50741	0.131706	3.94758	7.04694	0.560183	0.575355	6.83072	2	0.0328646	101.992	1.84807	0.707205	14.8823983125018	5.10468739275145	439	-0.879819207367888	10.2275159655306	133	-4.33689382763575	5.61846477761759	90	C18-neg	HMDB05060	Lipids and lipid-like molecules	Fatty Acyls	Fatty acids and conjugates	0	0	0.0488454	0.353723	0.842531
C36:5 PE plasmalogen	662	3	1.6373	2.93674	0.557524	0.577169	1.6373	2.93674	0.557524	0.577169	0.0491872	2	0.975706	0	1	0	2.41824608472678	5.64496148565444	439	3.22657487561308	12.8725567743983	133	1.20310838373617	3.56839905333945	90	HILIC-pos	HMDB11410*	Lipids and lipid-like molecules	Glycerophospholipids	Glycerophosphoethanolamines	0.00624512		0.0418631	0.784912	0.842531
tyramine	572	2	1.65463	3.04409	0.543553	0.586749	1.8476	3.31405	0.557504	0.577183	1.07748	1	0.299262	2.47164	1.03802	0.0719102	0.192564085792922	3.35416340613989	439	8.48367285217336	7.24905422930692	133				HILIC-pos	HMDB00306	Benzenoids	Benzene and substituted derivatives	Phenethylamines	0.00624512		0.085093	0.78904	0.842531
C36:4 PC	571	2	7.18403	6.76766	1.06152	0.288453	5.82536	10.5118	0.554175	0.579459	2.31074	1	0.128483	126.576	1.52011	0.567239	15.3515674047194	8.64119339722139	438	-5.77396551094636	10.8842104630558	133				C8-pos	HMDB08138*	Lipids and lipid-like molecules	Glycerophospholipids	Glycerophosphocholines	0	0	0.0336521	0.539215	0.842531
15-HpETE	572	2	8.7417	5.37582	1.62612	0.103925	5.4179	9.79778	0.552972	0.580282	1.55042	1	0.213073	94.0515	1.24516	0.355014	10.8884474130671	5.64551563944161	439	-12.1299576477153	17.6031873238407	133				C18-neg	HMDB04244	Lipids and lipid-like molecules	Fatty Acyls	Eicosanoids	0	0	0.112476	0.320294	0.842531
dimethylglycine	662	3	2.58736	3.15143	0.821009	0.411641	2.04068	3.71424	0.54942	0.582717	2.4946	2	0.28728	8.92678	1.11683	0.198267	-0.982706456079214	5.37703328398088	439	-8.96671919856918	10.6744239631627	133	6.51018573430999	4.17661286652721	90	HILIC-pos	HMDB00092	Organic acids and derivatives	Carboxylic acids and derivatives	Amino acids, peptides, and analogues	0.00624512		0.0434982	0.659561	0.842531
Gly-Gly	572	2	19.0433	8.34171	2.28291	0.0224358	10.3792	18.9487	0.547753	0.583862	3.00515	1	0.0830003	504.063	1.73354	0.667238	25.4933561001686	9.13388544153294	439	-13.3768650515427	20.4778039905439	133				HILIC-pos					0.00624512		0.0318338	0.158531	0.842531
2-aminoadipate	643	3	-3.44985	2.74027	-1.25894	0.20805	-2.75437	5.06811	-0.54347	0.586806	5.46437	2	0.0650769	47.1448	1.65293	0.633993	5.76343237391696	4.80537575966174	423	-6.8349443773458	8.76004298438711	130	-8.06853058289979	3.60761959844398	90	HILIC-neg	HMDB00510	Organic acids and derivatives	Carboxylic acids and derivatives	Amino acids, peptides, and analogues	0.0112269		0.43726	0.458901	0.842531
arachidate	661	3	-3.24785	6.00131	-0.541191	0.588376	-3.24785	6.00131	-0.541191	0.588376	1.16278	2	0.559122	0	1	0	-10.2844600953151	8.87240323958557	438	1.36282900888219	24.4266009871987	133	2.85245268634599	8.64308446585622	90	C18-neg	HMDB02212	Lipids and lipid-like molecules	Fatty Acyls	Fatty acids and conjugates	0.000789889		0.0694562	0.78904	0.842531
palmithoylethanolamide	661	3	-6.12568	11.3303	-0.540646	0.588752	-6.12568	11.3303	-0.540646	0.588752	1.87471	2	0.391662	0	1	0	-2.7196495642698	14.3328760373416	438	21.9542686741147	31.6713472254113	133	-29.2822374927156	22.7927777121465	90	C8-pos	HMDB02100	Organic acids and derivatives	Carboximidic acids and derivatives	Carboximidic acids	0	0	0.0817854	0.78904	0.842531
3-methylxanthine	657	3	0.507265	0.941506	0.538781	0.590038	0.507265	0.941506	0.538781	0.590038	1.42282	2	0.490951	0	1	0	0.762394566650502	1.76534408388176	439	-3.72974968844557	3.67575377683531	133	0.823304621608622	1.16783517269823	85	HILIC-pos	HMDB01886	Organoheterocyclic compounds	Imidazopyrimidines	Purines and purine derivatives	0.0078064		0.167359	0.78904	0.842531
C16:1 CE	661	3	-2.46666	4.58849	-0.537574	0.590871	-2.46666	4.58849	-0.537574	0.590871	0.662426	2	0.718052	0	1	0	-2.54135693421945	6.40213762754905	438	-10.992410823709	12.4543657356146	133	0.943720171861312	7.7494849907539	90	C8-pos	HMDB00658*	Lipids and lipid-like molecules	Steroids and steroid derivatives	Steroid esters	0	0	0.0549932	0.78904	0.842531
C36:2 PE plasmalogen	661	3	-1.35203	2.91681	-0.463528	0.642986	-2.0054	3.7403	-0.536161	0.591848	3.00594	2	0.222469	14.2599	1.22596	0.33465	-3.34870040457907	4.63501080737745	438	-11.9375101424074	8.15554046447573	133	3.15306525598361	4.22740523668193	90	C8-pos	HMDB09082*	Lipids and lipid-like molecules	Glycerophospholipids	Glycerophosphoethanolamines	0	0	0.059588	0.811284	0.842531
3-methylxanthine	611	3	0.484495	0.905011	0.535347	0.59241	0.484495	0.905011	0.535347	0.59241	0.084154	2	0.958796	0	1	0	0.78987776427266	1.49813803394014	421	0.0045872963396424	2.49773642353909	107	0.388348850165306	1.27505530953723	83	HILIC-neg	HMDB01886	Organoheterocyclic compounds	Imidazopyrimidines	Purines and purine derivatives	0.0561347		0.0945084	0.78904	0.842531
C22:0 Ceramide (d18:1)	661	3	2.6464	3.9374	0.672118	0.501509	2.54405	4.76049	0.534409	0.593058	2.67376	2	0.262664	17.9118	1.15623	0.251989	-6.1632992892607	6.72164445120052	438	9.6833804718457	11.1695609052009	133	6.68038334500273	5.39523109105802	90	C8-pos	HMDB04952	Lipids and lipid-like molecules	Sphingolipids	Ceramides	0	0	0.031156	0.734114	0.842531
tryptophan	662	3	2.21442	5.32011	0.416235	0.677238	-7.11384	13.5072	-0.526672	0.598422	10.3348	2	0.00569947	421.308	2.27319	0.806478	-4.91150789044758	8.90170479314085	439	-43.6562228761046	17.6052003386222	133	14.4251087890382	7.16391094391053	90	HILIC-pos	HMDB00929	Organoheterocyclic compounds	Indoles and derivatives	Indolyl carboxylic acids and derivatives	0.00624512		0.0245649	0.831678	0.843655
C38:7 PE plasmalogen	662	3	3.35843	3.2003	1.04941	0.293989	2.63609	5.0215	0.524961	0.59961	3.50937	2	0.172962	33.1851	1.32464	0.430096	9.71627917359342	6.45037014412997	439	-15.9996347811571	12.1689834655126	133	3.02809497515637	3.86764628904023	90	HILIC-pos	HMDB11420*	Lipids and lipid-like molecules	Glycerophospholipids	Glycerophosphoethanolamines	0.00624512		0.039412	0.541863	0.843655
serotonin	590	3	-0.416919	0.794544	-0.524727	0.599773	-0.416919	0.794544	-0.524727	0.599773	1.67611	2	0.432551	0	1	0	-1.34753460783829	1.27614703112468	371	2.23707390046304	2.51195313050954	133	-0.23105472508915	1.11007762308981	86	HILIC-pos	HMDB00259	Organoheterocyclic compounds	Indoles and derivatives	Tryptamines and derivatives	0.120999		0.118861	0.794145	0.843655
C14:1 MAG	569	2	4.99112	9.51341	0.524641	0.599833	4.99112	9.51341	0.524641	0.599833	0.284386	1	0.593841	0	1	0	3.79172226371743	9.77565026618522	436	26.4504995305097	41.349704543032	133				C8-pos	HMDB11562*	Lipids and lipid-like molecules	Glycerolipids	Monoradylglycerols	0.00237718		0.110497	0.794145	0.843655
taurochenodeoxycholate	662	3	-0.650474	1.2471	-0.52159	0.601956	-0.650474	1.2471	-0.52159	0.601956	0.465521	2	0.792343	0	1	0	-1.17949497439246	1.64731438532488	439	-1.0766719253055	3.06774618702201	133	0.777656208381806	2.43817719846268	90	C18-neg	HMDB00951	Lipids and lipid-like molecules	Steroids and steroid derivatives	Bile acids, alcohols and derivatives	0	0	0.0446224	0.795089	0.844535
C53:3 TAG	661	3	-1.74303	3.26267	-0.534235	0.593179	-1.78733	3.44747	-0.518446	0.604147	2.19793	2	0.333217	3.35818	1.04831	0.090051	-8.60211918984784	5.66652881087513	438	1.17248957890369	7.40508000782755	133	1.85758321760336	4.73721932234561	90	C8-pos	HMDB43058*	Lipids and lipid-like molecules	Glycerolipids	Triradylcglycerols	0	0	0.0513071	0.78904	0.844592
myristoleate	662	3	-2.29715	3.19965	-0.717937	0.472796	-2.89849	5.6038	-0.517236	0.604992	5.36998	2	0.068222	57.99	1.63859	0.627559	-12.3936202311979	5.45657855294465	439	0.0212461871877432	8.5842976091818	133	3.79216531544262	4.44900728568404	90	HILIC-pos	HMDB02000	Lipids and lipid-like molecules	Fatty Acyls	Fatty acids and conjugates	0.00624512		0.092089	0.709194	0.844592
C36:4 PC plasmalogen	661	3	-0.218027	3.37899	-0.0645242	0.948553	4.63835	9.05726	0.512114	0.608571	7.84232	2	0.019818	176.003	1.98019	0.744974	20.8464589427622	8.27049536578736	438	-1.45505953513416	13.1791263066584	133	-4.69423537019063	3.85737814748943	90	C8-pos	HMDB11310*	Lipids and lipid-like molecules	Glycerophospholipids	Glycerophosphocholines	0	0	0.0759053	0.970967	0.844978
ornithine	662	3	6.35271	3.28537	1.93364	0.0531575	3.06405	6.01891	0.509069	0.610704	4.79196	2	0.0910836	60.763	1.54789	0.582634	2.9444311902854	6.14303458438908	439	-17.3657575215297	12.6254704616184	133	10.3462795106593	4.08675732648869	90	HILIC-pos	HMDB00214	Organic acids and derivatives	Carboxylic acids and derivatives	Amino acids, peptides, and analogues	0.00702576		0.0253675	0.23815	0.844978
campesterol	571	2	2.52494	4.9892	0.506081	0.6128	2.52494	4.9892	0.506081	0.6128	0.490579	1	0.483669	0	1	0	4.90269925829259	6.03462804490457	438	-2.61078495568622	8.86884574822085	133				C8-pos	HMDB02869	Lipids and lipid-like molecules	Steroids and steroid derivatives	Ergostane steroids	0.00158479		0.105105	0.80027	0.844978
theophylline	641	3	-0.560958	1.11199	-0.504466	0.613934	-0.560958	1.11199	-0.504466	0.613934	0.897809	2	0.638327	0	1	0	-1.20537623868089	1.4818583193501	436	-2.01065109565494	3.74339761985241	133	0.846691914057094	1.8832051317923	72	C18-neg	HMDB01889	Organoheterocyclic compounds	Imidazopyrimidines	Purines and purine derivatives	0.0513428		0.0831521	0.80027	0.844978
fucose	512	2	-3.85183	7.66317	-0.502641	0.615217	-3.85183	7.66317	-0.502641	0.615217	0.676128	1	0.410923	0	1	0	-12.6756274359024	13.1863228463917	422	0.647947188490205	9.41653575589378	90				HILIC-neg	HMDB00174	Organic oxygen compounds	Organooxygen compounds	Carbohydrates and carbohydrate conjugates	0.0817963		0.104036	0.80027	0.844978
C3-DC-CH3 carnitine	662	3	1.05015	2.09163	0.502073	0.615616	1.05015	2.09163	0.502073	0.615616	0.551957	2	0.758829	0	1	0	2.27615067402528	4.87374439015868	439	-7.17473772544395	11.7697596636129	133	1.0934426395071	2.36190285025614	90	HILIC-pos	HMDB13133	Organic acids and derivatives	Hydroxy acids and derivatives	Beta hydroxy acids and derivatives	0.00702576		0.149901	0.80027	0.844978
C34:3 DAG	661	3	1.01697	2.03482	0.499781	0.617229	1.01697	2.03482	0.499781	0.617229	0.544414	2	0.761697	0	1	0	1.57285361057022	4.81147753506965	438	3.45112357588187	4.17188045271842	133	-0.146345497122498	2.66439804865257	90	C8-pos	HMDB07132*	Lipids and lipid-like molecules	Fatty Acyls	Lineolic acids and derivatives	0	0	0.078667	0.80027	0.844978
C40:6 PE	662	3	-0.870018	2.58565	-0.33648	0.736509	-2.24648	4.49524	-0.499747	0.617254	4.68893	2	0.0958986	33.7555	1.53116	0.573463	3.70746794991485	4.67104720959223	439	-17.6109193701275	8.67186498828777	133	-0.728297704405863	3.32510254168772	90	HILIC-pos	HMDB09012*	Lipids and lipid-like molecules	Glycerophospholipids	Glycerophosphoethanolamines	0.00624512		0.051241	0.859309	0.844978
C22:6 LPE	662	3	4.73233	3.15082	1.50194	0.133113	2.7176	5.5183	0.49247	0.622387	5.27579	2	0.0715118	55.0473	1.62416	0.62091	9.88424959109085	5.02532562699141	439	-14.2964652138582	9.26477447195013	133	5.08969177021029	4.49553540955549	90	HILIC-pos	HMDB11526	Lipids and lipid-like molecules	Glycerophospholipids	Glycerophosphoethanolamines	0.00624512		0.0386185	0.35581	0.849186
3-hydroxymethylglutarate	556	2	4.5106	9.18636	0.491011	0.623419	4.5106	9.18636	0.491011	0.623419	0.199857	1	0.654836	0	1	0	1.71436829488799	11.1135877429035	423	10.5421955626938	16.3223786776261	133				HILIC-neg	HMDB00355	Lipids and lipid-like molecules	Fatty Acyls	Fatty acids and conjugates	0	0	0.0736512	0.802761	0.849186
caprate	662	3	-2.36121	4.82868	-0.488997	0.624844	-2.36121	4.82868	-0.488997	0.624844	1.57174	2	0.455722	0	1	0	0.2235534331109	9.10604558073144	439	-20.3032895846525	15.1269429309076	133	-0.575860815303156	6.14773376228086	90	C18-neg	HMDB00511	Lipids and lipid-like molecules	Fatty Acyls	Fatty acids and conjugates	0	0	0.0393047	0.802761	0.849186
C54:4 TAG	661	3	2.41655	4.96569	0.486649	0.626507	2.41655	4.96569	0.486649	0.626507	0.398335	2	0.819413	0	1	0	-0.927880293843273	7.27420483464848	438	5.80707205930266	11.6566404730242	133	5.09216581805961	8.36343901905862	90	C8-pos	HMDB05370*	Lipids and lipid-like molecules	Glycerolipids	Triradylcglycerols	0	0	0.0418891	0.803068	0.849399
C58:9 TAG	571	2	-1.51022	3.14484	-0.480222	0.631069	-1.51022	3.14484	-0.480222	0.631069	0.0185123	1	0.891774	0	1	0	-1.26355143111591	3.63000085801975	438	-2.25245153986614	6.29672576105341	133				C8-pos	HMDB05463*	Lipids and lipid-like molecules	Glycerolipids	Triradylcglycerols	0	0	0.0540088	0.805083	0.853234
C50:5 TAG	661	3	-1.25355	2.62027	-0.478406	0.632361	-1.25355	2.62027	-0.478406	0.632361	1.10594	2	0.575239	0	1	0	-5.54290386034313	5.18608240226377	438	-3.30934025092752	8.69345736977538	133	0.706668033851741	3.24040564677368	90	C8-pos	HMDB10471*	Lipids and lipid-like molecules	Glycerolipids	Triradylcglycerols	0.000792393		0.0253791	0.805083	0.853234
3-phosphoglycerate	626	3	0.717882	1.54088	0.46589	0.641294	0.717882	1.54088	0.46589	0.641294	1.00617	2	0.604662	0	1	0	-0.585334505489378	2.78452853119385	403	5.24958037046054	5.10825013537758	133	0.695871421809791	1.98466229625987	90	HILIC-neg	HMDB00807	Organic oxygen compounds	Organooxygen compounds	Carbohydrates and carbohydrate conjugates	0.0457097		0.473991	0.811284	0.857203
10-nonadecenoate	662	3	1.80996	3.18542	0.568202	0.569898	1.72088	3.70187	0.46487	0.642025	2.51055	2	0.284997	8.81316	1.12039	0.203363	7.5165563294512	4.80892409423868	439	-2.31166819915985	9.86334203236627	133	-2.72901856802288	4.71239339635512	90	C18-neg	HMDB13622	Lipids and lipid-like molecules	Fatty Acyls	Fatty acids and conjugates	0	0	0.0493279	0.782049	0.857203
1-methyladenosine	662	3	4.90573	4.11427	1.19237	0.233116	3.69473	7.95027	0.46473	0.642125	4.12155	2	0.127355	97.545	1.43554	0.514746	15.7382704040024	9.76222311412288	439	-26.5832253490825	18.5568469975661	133	4.41921696068165	4.6788540086021	90	HILIC-pos	HMDB03331	Nucleosides, nucleotides, and analogues	Purine nucleosides		0.00702576		0.0654785	0.485157	0.857203
bilirubin	656	3	-0.610982	0.956457	-0.638797	0.522955	-1.31148	2.82569	-0.464128	0.642556	3.26881	2	0.195069	11.1111	1.27844	0.388156	2.06338248620782	4.67265973527692	439	-15.10093386692	8.45786788439976	133	-0.533496831885808	0.983733635845747	84	HILIC-pos	HMDB00054	Organic compounds	Organoheterocyclic compounds	Tetrapyrroles and derivatives	0.00624512		0.0639044	0.748596	0.857203
N-acetylserine	556	2	-3.20654	6.95977	-0.460726	0.644995	-3.20654	6.95977	-0.460726	0.644995	0.125884	1	0.722739	0	1	0	-1.63315526911401	8.25250378841488	423	-7.0819970150197	12.9517625216651	133				HILIC-neg	HMDB02931	Organic acids and derivatives	Carboxylic acids and derivatives	Amino acids, peptides, and analogues	0	0	0.0629182	0.812003	0.857203
creatine	662	3	1.25033	2.50096	0.499941	0.617117	1.18735	2.58665	0.459029	0.646213	2.09693	2	0.350476	1.04419	1.02395	0.0462237	2.74831344547962	3.63286852644427	439	-9.87553023041417	8.11014528791589	133	2.0579646534395	3.80960094122795	90	HILIC-pos	HMDB00064	Organic acids and derivatives	Carboxylic acids and derivatives	Amino acids, peptides, and analogues	0.00702576		0.0479505	0.80027	0.857203
homoarginine	662	3	3.79096	2.72708	1.39012	0.164493	2.2347	4.87632	0.458277	0.646754	5.30089	2	0.0706197	42.4788	1.62802	0.622705	9.76074620766755	4.1599436205087	439	-11.4304250975581	9.00516578757553	133	1.34682970091692	3.94221832361016	90	HILIC-pos	HMDB00670*	Organic acids and derivatives	Carboxylic acids and derivatives	Amino acids, peptides, and analogues	0.00702576		0.03796	0.399889	0.857203
N-methylproline	662	3	-0.480219	1.05191	-0.456521	0.648015	-0.480219	1.05191	-0.456521	0.648015	0.206795	2	0.901769	0	1	0	-0.760389579219777	1.52720865983304	439	-1.35414602885963	3.31653605870758	133	0.0394062017099543	1.61358543911221	90	HILIC-pos					0.00624512		0.0321285	0.812179	0.857203
hydroxyproline	662	3	0.396723	2.3895	0.166028	0.868135	-2.42031	5.3173	-0.455177	0.648982	7.8283	2	0.0199575	60.5978	1.97842	0.744517	-6.41476806050094	4.22772171039578	439	-10.5393949684501	7.62583774580547	133	5.97680781345791	3.13117807029467	90	HILIC-pos	HMDB00725	Organic acids and derivatives	Carboxylic acids and derivatives	Amino acids, peptides, and analogues	0.00624512		0.0315267	0.932401	0.857203
arginine	662	3	7.87219	4.44984	1.76909	0.0768783	3.6363	8.06061	0.451119	0.651904	4.89759	2	0.0863976	110.77	1.56486	0.591636	4.14930292277095	8.06133380607021	439	-23.1098344570622	16.1296602372243	133	13.5124711392382	5.65500919851385	90	HILIC-pos	HMDB00517	Organic acids and derivatives	Carboxylic acids and derivatives	Amino acids, peptides, and analogues	0.00624512		0.0294007	0.279738	0.85905
mandelate	662	3	-0.433521	1.94762	-0.22259	0.823854	-1.16715	2.60624	-0.44783	0.654276	2.54513	2	0.280112	5.42388	1.12808	0.214185	-3.0940762150994	4.40869232500486	439	-12.832188910131	9.2745692523179	133	0.967724823696176	2.23297914301438	90	C18-neg	HMDB00703	Benzenoids	Benzene and substituted derivatives		0	0	0.120175	0.907002	0.860167
pantothenate	635	3	-0.85145	1.92471	-0.442379	0.658215	-0.85145	1.92471	-0.442379	0.658215	0.286928	2	0.866352	0	1	0	-1.80504092076372	2.89968832123359	422	0.70357348207883	3.67803342798535	123	-0.871388376193594	3.60165737360793	90	HILIC-neg	HMDB00210	Organooxygen compounds	Alcohols and polyols	Polyols	0.02085		0.126417	0.817651	0.861184
suberate	644	3	-1.05814	2.38827	-0.443058	0.657723	-1.09279	2.47774	-0.441044	0.659181	2.06241	2	0.356577	0.79846	1.01548	0.030262	2.83757742464935	5.82233968959587	421	-9.88018373101205	7.01466049954601	133	-0.545225120264338	2.82279135464037	90	HILIC-neg	HMDB00893	Lipids and lipid-like molecules	Fatty Acyls	Fatty acids and conjugates	0.00240577		0.100727	0.817651	0.861184
fumarate/maleate	646	3	1.99895	4.5387	0.440424	0.65963	1.99895	4.5387	0.440424	0.65963	1.45701	2	0.482631	0	1	0	-3.69395052767659	8.73387624684543	423	-5.65744632637282	11.711079772774	133	6.63436348563394	5.96089698062072	90	HILIC-neg	HMDB00134*	Organic acids and derivatives	Carboxylic acids and derivatives	Dicarboxylic acids and derivatives	0	0	0.055175	0.817651	0.861184
C24:0 SM	661	3	1.77617	4.13642	0.429399	0.667633	1.77617	4.13642	0.429399	0.667633	0.0270465	2	0.986568	0	1	0	2.69575618337398	7.35871258246349	438	0.454686546880594	14.6868951789616	133	1.46902121698458	5.3192694613176	90	C8-pos	HMDB11697	Lipids and lipid-like molecules	Sphingolipids	Phosphosphingolipids	0	0	0.0301366	0.822151	0.869619
C36:4 PE	662	3	2.79949	2.90057	0.965151	0.334469	2.15151	5.15007	0.417763	0.676121	4.62028	2	0.0992473	43.2177	1.51991	0.567126	10.4486673235517	5.20898582752089	439	-13.7764949177011	11.2991854555816	133	0.749171955744311	3.6718178966265	90	HILIC-pos	HMDB08937*	Lipids and lipid-like molecules	Glycerophospholipids	Glycerophosphoethanolamines	0.00624512		0.0354963	0.586459	0.876785
C38:5 PE	571	2	-1.40925	4.93052	-0.285822	0.775014	-5.44315	13.0345	-0.417594	0.676244	6.05464	1	0.0138698	284.74	2.46062	0.834837	6.81773619627541	5.95724230824198	438	-19.3001505357588	8.78498348957487	133				C8-pos	HMDB09069*	Lipids and lipid-like molecules	Glycerophospholipids	Glycerophosphoethanolamines	0	0	0.0478591	0.881266	0.876785
C38:4 PE	661	3	-1.9835	2.8333	-0.700068	0.483885	-1.96236	4.72762	-0.415084	0.67808	4.10813	2	0.128212	34.339	1.4332	0.513161	6.86037309644142	5.75042262055771	438	-13.3784214531321	9.22057478370201	133	-3.59942195181839	3.48013445126931	90	C8-pos	HMDB09003*	Lipids and lipid-like molecules	Glycerophospholipids	Glycerophosphoethanolamines	0	0	0.0452554	0.716302	0.87715
N-acetyl-L-alanine	572	2	-2.53817	6.16377	-0.411789	0.680494	-2.53817	6.16377	-0.411789	0.680494	0.16548	1	0.68416	0	1	0	-0.964428264670801	7.27726491815663	439	-6.53305755775423	11.5945354671459	133				HILIC-pos	HMDB00766	Organic acids and derivatives	Carboxylic acids and derivatives	Amino acids, peptides, and analogues	0.00624512		0.177486	0.832535	0.878258
methylsuccinate	556	2	0.184369	3.84224	0.0479848	0.961728	-3.59871	8.82109	-0.407967	0.683298	3.53714	1	0.060009	114.816	1.88073	0.717285	3.85642522526539	4.30986452576965	423	-14.0360182819532	8.48134418411239	133				HILIC-neg	HMDB01844	Lipids and lipid-like molecules	Fatty Acyls	Fatty acids and conjugates	0.00160385		0.0951293	0.97597	0.879863
C18:1 CE	661	3	4.10079	10.1422	0.404329	0.685971	4.10079	10.1422	0.404329	0.685971	0.338783	2	0.844179	0	1	0	9.46503504446143	17.6284690785678	438	8.59350177125444	20.2156630065541	133	-2.86427163391907	15.7005741183157	90	C8-pos	HMDB00918*	Lipids and lipid-like molecules	Steroids and steroid derivatives	Steroid esters	0	0	0.0383674	0.835611	0.881293
N-alpha-acetylarginine	662	3	1.15172	2.12125	0.542944	0.587168	-1.85753	4.70856	-0.3945	0.693212	7.76658	2	0.020583	46.6554	1.97061	0.742486	1.98739537327952	3.49293238507664	439	-18.406832006909	7.38293466178305	133	3.53285605013895	2.86383868715577	90	HILIC-pos	HMDB04620*	Organic acids and derivatives	Carboxylic acids and derivatives	Amino acids, peptides, and analogues	0.00702576		0.0951561	0.78904	0.886545
4-pyridoxate	662	3	-0.510459	1.29741	-0.393445	0.693991	-0.510459	1.29741	-0.393445	0.693991	1.16583	2	0.558268	0	1	0	0.763078930967523	1.80128636943095	439	-2.99054481647541	3.62550328311394	133	-1.48196105450844	2.18320341416541	90	HILIC-pos	HMDB00017	Organoheterocyclic compounds	Pyridines and derivatives	Pyridinecarboxylic acids and derivatives	0.00624512		0.0783367	0.839692	0.886545
C20:5 LPC	661	3	0.943557	2.41945	0.389988	0.696545	0.943557	2.41945	0.389988	0.696545	0.617326	2	0.734428	0	1	0	1.72846990328766	5.05808857326699	438	6.42593258781864	7.95748246220128	133	-0.0677177879357415	2.93670637161226	90	C8-pos	HMDB10397	Lipids and lipid-like molecules	Glycerophospholipids	Glycerophosphocholines	0	0	0.0288953	0.839692	0.886545
C20:0 SM	661	3	-1.86779	4.81975	-0.387528	0.698365	-1.86779	4.81975	-0.387528	0.698365	0.332929	2	0.846653	0	1	0	-2.50812982674412	8.3997018109828	438	-9.58942560903277	15.2898742111337	133	-0.155981041271193	6.37616510676062	90	C8-pos	HMDB12102	Lipids and lipid-like molecules	Sphingolipids	Phosphosphingolipids	0	0	0.0363695	0.839825	0.886545
C9 carnitine	662	3	0.842742	2.16259	0.38969	0.696765	1.23519	3.19273	0.386876	0.698848	3.8769	2	0.143927	14.6204	1.39228	0.484124	-3.94159102358291	3.26167797917114	439	5.64931664375478	6.16283917715047	133	4.29925585182382	3.27045414663949	90	HILIC-pos	HMDB13288	Organic acids and derivatives	Hydroxy acids and derivatives	Beta hydroxy acids and derivatives	0.00624512		0.0782288	0.839692	0.886545
aconitate	646	3	4.9255	3.67068	1.34185	0.179644	3.53221	9.16829	0.385264	0.700042	5.99162	2	0.0499961	161.461	1.73084	0.666201	7.24388865301967	4.10018352227045	423	25.2626212852837	16.4058413823959	133	-14.4464642008407	9.52629139730512	90	HILIC-neg	HMDB00072*	Organic acids and derivatives	Carboxylic acids and derivatives	Tricarboxylic acids and derivatives	0	0	0.0548451	0.422164	0.886545
5-hydroxymethy-4-methyluracil	572	2	0.79845	3.86984	0.206327	0.836536	2.16056	5.63999	0.383079	0.701661	1.54818	1	0.213405	26.8985	1.24426	0.35408	-1.51773090872039	4.29427548314288	439	10.8084436938279	8.92730804386482	133				HILIC-pos	HMDB00544	Organoheterocyclic compounds	Diazines	Pyrimidines and pyrimidine derivatives	0.00624512		0.134591	0.907002	0.886545
C40:9 PC	661	3	-1.37268	3.59561	-0.381767	0.702634	-1.37268	3.59561	-0.381767	0.702634	1.97396	2	0.372701	0	1	0	3.52415232931368	6.72166621752495	438	-16.2649024238966	12.4083187539443	133	-1.61199261012451	4.53046284962432	90	C8-pos	HMDB08731*	Lipids and lipid-like molecules	Glycerophospholipids	Glycerophosphocholines	0	0	0.0315627	0.843161	0.886545
salicylurate	636	3	0.907524	0.528713	1.71648	0.0860747	0.372667	0.992995	0.375295	0.707441	5.42374	2	0.0664126	1.80128	1.64677	0.63125	1.55221845649828	0.677745479113554	419	-2.79346235690589	1.74765391999191	131	0.728760297317887	0.96543585602109	86	C18-neg	HMDB00840	Benzenoids	Benzene and substituted derivatives	Benzoic acids and derivatives	0.0458136		0.0224682	0.288965	0.889826
C50:3 TAG	661	3	-1.83694	4.91371	-0.373841	0.708523	-1.83694	4.91371	-0.373841	0.708523	0.154079	2	0.925853	0	1	0	-0.651583617531712	8.45442157766669	438	-6.71854921612876	13.5466757200091	133	-1.38115055062121	6.74543421183967	90	C8-pos	HMDB05433*	Lipids and lipid-like molecules	Glycerolipids	Triradylcglycerols	0	0	0.0370199	0.848241	0.889826
C58:7 TAG	571	2	-1.0315	2.78534	-0.37033	0.711136	-1.0315	2.78534	-0.37033	0.711136	0.0911382	1	0.762735	0	1	0	-0.333667156148084	3.6195659604781	438	-2.04472466747068	4.36150089339243	133				C8-pos	HMDB05471*	Lipids and lipid-like molecules	Glycerolipids	Triradylcglycerols	0.000792393		0.0832912	0.848241	0.889826
ADMA	662	3	18.2923	4.92579	3.71356	0.00020436	5.53246	15.0404	0.367839	0.712993	12.1694	2	0.00227741	541.611	2.46672	0.835654	20.9206702154238	10.2580946679256	439	-43.130378135199	18.3244474983804	133	23.7891982442944	5.8994175498805	90	HILIC-pos	HMDB01539	Organic acids and derivatives	Carboxylic acids and derivatives	Amino acids, peptides, and analogues	0.00624512		0.0362648	0.0140135	0.889826
C54:8 TAG	661	3	-0.64385	1.75119	-0.367665	0.713123	-0.64385	1.75119	-0.367665	0.713123	0.167598	2	0.919616	0	1	0	-1.94722847635491	3.64431252953583	438	-0.51796054481182	7.67180942803444	133	-0.233248481086033	2.06811990281222	90	C8-pos	HMDB10518*	Lipids and lipid-like molecules	Glycerolipids	Triradylcglycerols	0	0	0.0239391	0.848526	0.889826
4-acetamidobutanoate	662	3	3.60409	3.18969	1.12992	0.25851	1.87298	5.16548	0.362596	0.716907	4.19672	2	0.122658	40.3453	1.44857	0.523437	-0.994263657297862	5.11267915845193	439	-12.2419468446005	11.8067731550588	133	9.08262197221941	4.34951729692094	90	HILIC-pos	HMDB03681	Organic acids and derivatives	Carboxylic acids and derivatives	Amino acids, peptides, and analogues	0.00624512		0.129347	0.502758	0.890826
13-docosenoate	661	3	3.15067	2.60125	1.21121	0.225814	1.80461	4.98687	0.361871	0.717448	6.11293	2	0.0470538	47.8953	1.74827	0.672825	10.0372318596901	3.92758626436911	438	-8.3671750337078	8.44042038167028	133	-0.98074936925232	3.80904758797821	90	C18-neg	HMDB02068	Lipids and lipid-like molecules	Fatty Acyls	Fatty acids and conjugates	0.000789889		0.0695101	0.48242	0.890826
erythronate	556	2	-0.0263693	3.38329	-0.00779398	0.993781	-2.15552	6.06045	-0.35567	0.722087	2.07774	1	0.149462	42.1522	1.44144	0.518707	2.24321864184481	3.73173097330023	423	-10.5054248891062	8.01858784428623	133				HILIC-neg	HMDB00613	Organic oxygen compounds	Organooxygen compounds	Carbohydrates and carbohydrate conjugates	0	0	0.186742	0.996315	0.890826
C36:4 PE	661	3	-1.11524	2.32646	-0.479375	0.631672	-1.3555	3.8133	-0.355468	0.722239	4.54365	2	0.103124	24.1015	1.50726	0.559825	5.62167284358282	4.19062541806354	438	-9.37944377532348	6.48921521545336	133	-2.9156560107649	3.09982348443944	90	C8-pos	HMDB08937*	Lipids and lipid-like molecules	Glycerophospholipids	Glycerophosphoethanolamines	0	0	0.0614279	0.805083	0.890826
glucuronate	646	3	1.05539	2.98589	0.353459	0.723744	1.05539	2.98589	0.353459	0.723744	0.479936	2	0.786653	0	1	0	1.18628847259359	4.80622117267481	423	4.08554762771692	5.89531938745619	133	-1.26013114330155	4.99372796971147	90	HILIC-neg	HMDB00127	Organic oxygen compounds	Organooxygen compounds	Carbohydrates and carbohydrate conjugates	0	0	0.214415	0.856957	0.890826
phenylacetylglutamine	662	3	1.35551	1.58629	0.854514	0.39282	-1.53672	4.4003	-0.349231	0.726916	11.7603	2	0.00279439	45.4043	2.4249	0.829936	5.58922765868927	2.66735415599369	439	-16.4621642876882	5.86974534094321	133	1.01351873717108	2.09505475949542	90	HILIC-pos	HMDB06344	Organic acids and derivatives	Carboxylic acids and derivatives	Amino acids, peptides, and analogues	0.00624512		0.0474427	0.63664	0.890826
methionine	662	3	2.07288	2.25216	0.920396	0.357366	-2.95229	8.47935	-0.348174	0.727709	5.87498	2	0.0529986	135.134	1.71391	0.659573	6.40844007270698	9.04078884265044	439	-40.4447735925767	17.9497654567802	133	2.50694216328814	2.34523331353602	90	HILIC-pos	HMDB00696	Organic acids and derivatives	Carboxylic acids and derivatives	Amino acids, peptides, and analogues	0.00624512		0.026715	0.601655	0.890826
C36:4 PI	551	2	-1.14908	3.31558	-0.346569	0.728915	-1.14908	3.31558	-0.346569	0.728915	0.0512895	1	0.820834	0	1	0	-0.652070477403342	3.97607509514257	420	-2.28352621087646	6.00711135522297	131				C8-pos	HMDB09789*	Lipids and lipid-like molecules	Glycerophospholipids	Glycerophosphoinositols	0.0190174		0.0951931	0.858263	0.890826
palmitoylethanolamide	572	2	1.79474	8.1212	0.220994	0.825097	3.65142	10.5864	0.344916	0.730158	1.31299	1	0.251855	70.2082	1.14586	0.238378	-2.55161352059413	8.96334430950552	439	21.7187367733349	19.1909319480376	133				C18-neg	HMDB02100	Organic acids and derivatives	Carboximidic acids and derivatives	Carboximidic acids	0	0	0.141683	0.907002	0.890826
C56:10 TAG	661	3	-0.350846	1.02934	-0.340844	0.733221	-0.350846	1.02934	-0.340844	0.733221	0.134849	2	0.934798	0	1	0	-1.18623038558099	2.50508807659582	438	-0.049532910172909	4.20944519581447	133	-0.191350078361482	1.17200958442463	90	C8-pos	HMDB10513*	Lipids and lipid-like molecules	Glycerolipids	Triradylcglycerols	0.00158479		0.0378426	0.859309	0.890826
C18:2 CE	661	3	-3.39469	9.98541	-0.339965	0.733883	-3.39469	9.98541	-0.339965	0.733883	0.551974	2	0.758823	0	1	0	-13.8839448012596	19.1783719910155	438	8.60453437081969	24.4941999776822	133	-1.88533989683166	13.3112298197513	90	C8-pos	HMDB00610*	Lipids and lipid-like molecules	Steroids and steroid derivatives	Steroid esters	0	0	0.0393045	0.859309	0.890826
acetaminophen	662	3	0.581812	0.733051	0.793685	0.427379	0.391858	1.16543	0.336236	0.736693	4.35113	2	0.113544	2.15075	1.47498	0.540349	-0.191095890758993	1.04408627652847	439	-2.19751266817799	2.20715855838766	133	2.314830970886	1.16379224502546	90	HILIC-pos	HMDB01859	Benzenoids	Phenols	1-hydroxy-2-unsubstituted benzenoids	0.00624512		0.125291	0.67239	0.890826
citrulline	662	3	3.71175	4.028	0.921488	0.356796	1.90335	5.66403	0.336042	0.736839	3.15008	2	0.207	36.1883	1.25501	0.365095	-0.422518210908215	7.33144228080989	439	-17.2056380331768	14.647658014077	133	8.25735942990402	5.10518558007339	90	HILIC-pos	HMDB00904	Organic acids and derivatives	Carboxylic acids and derivatives	Amino acids, peptides, and analogues	0.00702576		0.0305445	0.601655	0.890826
C22:0 SM	661	3	1.56132	4.68045	0.333583	0.738694	1.56132	4.68045	0.333583	0.738694	0.0565991	2	0.972097	0	1	0	-0.0485962555312162	8.31766864173076	438	1.7130677269563	15.1913917937987	133	2.4031639640237	6.10155560682405	90	C8-pos	HMDB12103	Lipids and lipid-like molecules	Sphingolipids	Phosphosphingolipids	0	0	0.0304359	0.859309	0.890826
17-Methylstearate	572	2	1.7359	5.20898	0.333251	0.738945	1.7359	5.20898	0.333251	0.738945	0.87919	1	0.348424	0	1	0	4.51231263555321	5.99175929163243	439	-6.85627673967367	10.5405556869812	133				C18-neg	HMDB61710	Lipids and lipid-like molecules	Fatty Acyls	Fatty acids and conjugates	0	0	0.0595495	0.859309	0.890826
phytanate	662	3	-1.14479	2.26912	-0.504509	0.613904	-0.999283	3.00159	-0.332918	0.739196	3.04477	2	0.218191	9.48183	1.23385	0.343136	-5.96626998308034	3.81973886451564	439	6.48098145192569	7.12786967197028	133	0.55679922333738	3.07153764706589	90	C18-neg	HMDB00801	Lipids and lipid-like molecules	Prenol lipids	Diterpenoids	0	0	0.0583332	0.80027	0.890826
threitol	646	3	-0.822576	2.49085	-0.330238	0.74122	-0.822576	2.49085	-0.330238	0.74122	0.119212	2	0.942136	0	1	0	-0.885510964146299	5.19335211198395	423	-2.83364629653158	6.53276266128424	133	-0.331293705412823	3.15176373578436	90	HILIC-neg	HMDB04136	Organic oxygen compounds	Organooxygen compounds	Carbohydrates and carbohydrate conjugates	0	0	0.0804084	0.860181	0.89136
trigonelline	662	3	0.420258	1.2005	0.35007	0.726286	0.719461	2.20399	0.326436	0.744094	6.01721	2	0.0493605	9.5023	1.73453	0.66762	-2.84424081105488	1.79729287387877	439	2.36296990547486	3.22520283362733	133	3.27918176702507	1.86286487066066	90	HILIC-pos	HMDB00875	Alkaloids and derivatives			0.00624512		0.0312359	0.856957	0.892913
butyrobetaine	572	2	1.85417	5.80055	0.319655	0.74923	1.85417	5.80055	0.319655	0.74923	0.140064	1	0.708217	0	1	0	3.64578899815268	7.52088063721563	439	-0.776214438137048	9.11287856988954	133				HILIC-pos	HMDB01161	Lipids and lipid-like molecules	Fatty Acyls	Fatty acids and conjugates	0.00624512		0.0268877	0.865914	0.897167
myristate	662	3	1.42236	4.48862	0.316882	0.751333	1.42236	4.48862	0.316882	0.751333	0.709638	2	0.7013	0	1	0	5.75879008153652	6.84068141641835	439	-1.11211769965922	13.2494802938633	133	-2.0442194846403	6.65672321111111	90	C18-neg	HMDB00806	Lipids and lipid-like molecules	Fatty Acyls	Fatty acids and conjugates	0	0	0.0377992	0.866568	0.897779
taurine	556	2	-1.84355	5.93548	-0.310598	0.756106	-1.84355	5.93548	-0.310598	0.756106	0.268929	1	0.604051	0	1	0	-3.68847643826338	6.92001800329433	423	3.29180056449339	11.5452212937536	133				HILIC-neg	HMDB00251	Organic acids and derivatives	Organic sulfonic acids and derivatives	Organosulfonic acids and derivatives	0	0	0.0993363	0.869315	0.900365
2-hydroxy-3-methylbutyrate	526	2	-0.477736	1.54358	-0.309498	0.756943	-0.477736	1.54358	-0.309498	0.756943	0.0804266	1	0.77672	0	1	0	-0.352691448215949	1.60532212091092	393	-2.01021571460398	5.61988478929996	133				HILIC-neg	HMDB00407	Lipids and lipid-like molecules	Fatty Acyls	Fatty acids and conjugates	0.0417001		0.0762102	0.869315	0.900365
C14:0 SM	661	3	-1.38119	4.48931	-0.307663	0.758339	-1.38119	4.48931	-0.307663	0.758339	0.623934	2	0.732006	0	1	0	-0.774481743309921	7.02491735228976	438	-10.7736013652005	12.87588967448	133	0.520749030017068	6.54800719490428	90	C8-pos	HMDB12097	Lipids and lipid-like molecules	Sphingolipids	Phosphosphingolipids	0	0	0.0343133	0.869315	0.900365
eicosenoate	662	3	2.63857	3.43194	0.768826	0.441997	1.80046	5.89089	0.305635	0.759882	4.98408	2	0.0827409	60.2145	1.57862	0.598723	10.3561846560435	4.90334799021611	439	-1.36070336943747	10.6901088065146	133	-5.6370326532663	5.37919974806123	90	C18-neg	HMDB02231	Lipids and lipid-like molecules	Fatty Acyls	Fatty acids and conjugates	0	0	0.0544086	0.678073	0.900365
15R-15-methyl PGF2a	572	2	-2.61178	8.94341	-0.292034	0.77026	-2.61178	8.94341	-0.292034	0.77026	0.715732	1	0.397547	0	1	0	1.31089236123947	10.0738962084027	439	-17.2057873624814	19.4309279311328	133				C18-neg	HMDB04705	Lipids and lipid-like molecules	Fatty Acyls	Fatty acids and conjugates	0	0	0.0493671	0.879407	0.910748
13-HODE	662	3	0.244852	1.14961	0.212988	0.831337	0.427821	1.51212	0.282927	0.777233	2.20134	2	0.332648	1.29919	1.04913	0.0914627	4.17657742340664	3.54505937157598	439	-10.9539073348186	11.8705982056831	133	-0.103474005832196	1.2217012993544	90	C18-neg	HMDB04667	Lipids and lipid-like molecules	Fatty Acyls	Lineolic acids and derivatives	0	0	0.113177	0.907002	0.916875
C40:10 PC	571	2	1.72832	4.67108	0.370004	0.71138	1.51847	5.40339	0.281022	0.778694	1.32364	1	0.24994	14.4831	1.15049	0.244506	6.31222308936443	6.13951252252146	438	-4.5720886553467	7.19781012944788	133				C8-pos	HMDB08511*	Lipids and lipid-like molecules	Glycerophospholipids	Glycerophosphocholines	0	0	0.0469978	0.848241	0.916875
C30:0 PC	662	3	0.642509	2.13366	0.30113	0.763316	-1.02059	3.74297	-0.272668	0.785109	5.01747	2	0.0813712	24.2024	1.5839	0.601393	1.50043843320423	3.40950765849801	439	-14.7122682238242	7.21653473786889	133	2.57408390300498	2.95612376481342	90	HILIC-pos	HMDB07869*	Lipids and lipid-like molecules	Glycerophospholipids	Glycerophosphocholines	0.00624512		0.0394747	0.873245	0.921707
quinate	591	3	-0.0789853	0.757781	-0.104232	0.916985	-0.374847	1.38154	-0.271325	0.786141	5.17452	2	0.075226	3.28956	1.6085	0.613491	-1.11679739247032	1.05798938380095	410	-3.95704684149318	2.98420353212293	123	1.77295795527844	1.16580103935367	58	HILIC-neg	HMDB03072	Organic oxygen compounds	Organooxygen compounds	Alcohols and polyols	0.0585405		0.164397	0.955746	0.921707
C34:4 PC	661	3	-0.744067	2.76298	-0.269299	0.7877	-0.744067	2.76298	-0.269299	0.7877	1.57032	2	0.456048	0	1	0	3.61737731215334	5.05672432424471	438	-8.57429634449344	8.99385461653579	133	-1.67166274000289	3.54614889692395	90	C8-pos	HMDB07883*				0	0	0.0302448	0.888525	0.921707
heptadecanoate	662	3	1.15038	4.4063	0.261076	0.794034	1.15038	4.4063	0.261076	0.794034	1.94674	2	0.377808	0	1	0	8.05257805179236	6.79697600275533	439	-9.61458020669082	15.2008779222168	133	-2.87647699188184	6.2583154884413	90	C18-neg	HMDB02259	Lipids and lipid-like molecules	Fatty Acyls	Fatty acids and conjugates	0	0	0.0441412	0.892102	0.927195
C38:7 PC plasmalogen	661	3	-1.77562	3.18802	-0.556967	0.57755	-1.05306	4.11171	-0.256112	0.797864	2.78207	2	0.248818	14.9833	1.17942	0.28111	3.03452054693642	5.17588811438505	438	10.9910826956418	13.921578300811	133	-6.16571057266458	4.22939829530322	90	C8-pos	HMDB11229*	Lipids and lipid-like molecules	Glycerophospholipids	Glycerophosphocholines	0	0	0.0491915	0.784912	0.929743
glutamate	662	3	0.516026	2.04762	0.252012	0.801032	0.516026	2.04762	0.252012	0.801032	1.30289	2	0.521292	0	1	0	-3.58759113904539	4.1457639322033	439	1.33665062270759	6.46500515208133	133	1.91709016121048	2.52862281187588	90	HILIC-pos	HMDB00148	Organic acids and derivatives	Carboxylic acids and derivatives	Amino acids, peptides, and analogues	0.00624512		0.0329428	0.894618	0.931418
sorbitol	646	3	0.826577	1.68793	0.489698	0.624348	0.532919	2.13187	0.249977	0.802605	2.87649	2	0.237344	4.29312	1.19927	0.304707	2.90806165484582	2.97446521044794	423	-6.25039130225435	4.62703935771349	133	1.32481637043819	2.28664156471833	90	HILIC-neg	HMDB00247	Organic oxygen compounds	Organooxygen compounds	Carbohydrates and carbohydrate conjugates	0	0	0.0834147	0.802761	0.931418
C42:11 PE plasmalogen	559	2	0.875566	3.5711	0.245181	0.806316	0.875566	3.5711	0.245181	0.806316	0.00712747	1	0.932719	0	1	0	0.680992487207048	4.2502255404474	434	1.34271412628775	6.58563152579581	125				C8-pos					0.0213946		0.123301	0.89874	0.933803
2-aminobutyrate	646	3	0.860735	3.63211	0.236979	0.812673	0.860735	3.63211	0.236979	0.812673	0.694771	2	0.706533	0	1	0	1.03660996597219	6.04473054392328	423	9.28956514236073	11.2039824080139	133	-0.917470351316958	4.97102627191152	90	HILIC-neg	HMDB00650	Organic acids and derivatives	Carboxylic acids and derivatives	Amino acids, peptides, and analogues	0	0	0.121075	0.903758	0.936036
N-acetylornithine	662	3	-0.396059	1.68365	-0.235239	0.814024	-0.396059	1.68365	-0.235239	0.814024	1.54324	2	0.462264	0	1	0	-2.93671766976486	2.71289002128873	439	-0.194029288606033	4.5985052468134	133	1.58291443419795	2.42813886367486	90	HILIC-pos	HMDB03357	Organic acids and derivatives	Carboxylic acids and derivatives	Amino acids, peptides, and analogues	0.00624512		0.0442369	0.903758	0.936036
C40:7 PE plasmalogen	662	3	3.14376	3.08681	1.01845	0.308465	1.37734	5.86427	0.234869	0.81431	4.26999	2	0.118245	54.3528	1.46116	0.531614	8.64506633171448	7.00643939761817	439	-21.560046417467	12.9523506850042	133	3.59134865361879	3.56647580852136	90	HILIC-pos	HMDB11394*	Lipids and lipid-like molecules	Glycerophospholipids	Glycerophosphoethanolamines	0.00624512		0.0372773	0.562309	0.936036
C36:1 PE plasmalogen	657	3	0.483543	2.09433	0.230882	0.817406	0.483543	2.09433	0.230882	0.817406	1.18497	2	0.552952	0	1	0	3.15976341349452	3.55293356858585	438	-2.31483331814805	3.5637229648315	129	0.602589681329168	3.77885052126109	90	C8-pos	HMDB09016*	Lipids and lipid-like molecules	Glycerophospholipids	Glycerophosphoethanolamines	0.00554675		0.177502	0.904894	0.936036
C16:1 MAG	661	3	-2.30995	10.0525	-0.229789	0.818255	-2.30995	10.0525	-0.229789	0.818255	0.767458	2	0.681316	0	1	0	-11.4209105402511	14.4672469414209	438	6.97280346485283	34.1940757994982	133	6.03923433761634	15.3161875509194	90	C8-pos	HMDB11565*	Lipids and lipid-like molecules	Glycerolipids	Monoradylglycerols	0	0	0.0946635	0.904894	0.936036
guanine	662	3	-0.409198	3.01571	-0.135689	0.892067	-0.939358	4.14592	-0.226574	0.820755	2.98971	2	0.224281	18.2377	1.22264	0.331039	4.82375976977665	6.30567105052642	439	-14.4376433112144	9.27533873405278	133	0.0205789734663394	3.6965422763756	90	HILIC-pos	HMDB00132	Organoheterocyclic compounds	Imidazopyrimidines	Purines and purine derivatives	0.00624512		0.116537	0.947889	0.936036
cortisone	662	3	1.09009	2.34608	0.464642	0.642188	0.703919	3.12872	0.224986	0.82199	3.1598	2	0.205996	11.058	1.25694	0.367048	-5.81141953874691	4.53654707570755	439	3.71913359445097	5.81592443018638	133	3.57847698182253	3.10791205481383	90	HILIC-pos	HMDB02802	Lipids and lipid-like molecules	Steroids and steroid derivatives	Hydroxysteroids	0.00624512		0.212912	0.811284	0.936036
proline	662	3	6.63989	3.89352	1.70537	0.0881259	-2.56969	11.5409	-0.222659	0.823801	13.9385	2	0.000940363	328.943	2.63993	0.856512	1.38977207537127	6.73412868250833	439	-33.8587783163252	12.869256299476	133	16.1526771255892	5.13830198362077	90	HILIC-pos	HMDB00162	Organic acids and derivatives	Carboxylic acids and derivatives	Amino acids, peptides, and analogues	0.00624512		0.0270609	0.29237	0.936036
carnitine	662	3	3.877	5.52452	0.70178	0.482816	2.08587	9.39256	0.222077	0.824254	4.65952	2	0.0973193	146.141	1.52635	0.570771	-11.9005028866266	9.37392645441663	439	2.66559017704174	18.3341530235586	133	13.8259898932712	7.37015590823569	90	HILIC-pos	HMDB00062	Organic nitrogen compounds	Organonitrogen compounds	Quaternary ammonium salts	0.00624512		0.0271273	0.716302	0.936036
C32:0 PC	661	3	4.29663	5.01397	0.856931	0.391483	1.88296	8.50774	0.221323	0.824841	5.01495	2	0.0814738	127.422	1.5835	0.601192	14.6946580058152	8.11636108594365	438	-21.6473793554077	14.218621043659	133	2.79461642398366	7.13361559365509	90	C8-pos	HMDB07871*	Lipids and lipid-like molecules	Glycerophospholipids	Glycerophosphocholines	0	0	0.0368941	0.63664	0.936036
1-methylurate	633	3	-0.231929	1.07125	-0.216503	0.828596	-0.231929	1.07125	-0.216503	0.828596	1.33549	2	0.512864	0	1	0	-1.88166653386113	1.78500423930769	418	0.765739069239256	3.44211307081422	129	0.684419049330409	1.45379574917843	86	HILIC-neg	HMDB03099	Organoheterocyclic compounds	Imidazopyrimidines	Purines and purine derivatives	0.0176423		0.144365	0.907002	0.93841
alpha-hydroxybutyrate/beta-hydroxybutyrate/hydroxyisobutyrate	646	3	-0.787326	3.70618	-0.212436	0.831767	-0.787326	3.70618	-0.212436	0.831767	1.57503	2	0.454973	0	1	0	8.96367177490861	8.80035859705751	423	0.0673076055683649	11.0685770405292	133	-3.35619269799755	4.39680348274973	90	HILIC-neg	HMDB00008*	Organic acids and derivatives	Hydroxy acids and derivatives	Alpha hydroxy acids and derivatives	0	0	0.0781097	0.907002	0.940113
C34:2 DAG	661	3	0.678881	3.25227	0.208741	0.834651	0.678881	3.25227	0.208741	0.834651	0.303459	2	0.859221	0	1	0	3.2582273832776	5.8266891229511	438	-1.5160723949361	8.45590597454201	133	-0.207119574898017	4.42364566030135	90	C8-pos	HMDB07103*	Lipids and lipid-like molecules	Fatty Acyls	Lineolic acids and derivatives	0	0	0.0487188	0.907002	0.940498
C30:1 PC	661	3	-0.0705912	1.71394	-0.0411866	0.967147	-0.443514	2.13509	-0.207726	0.835443	2.82914	2	0.24303	4.14141	1.18936	0.293071	0.53174849431519	2.99173207363907	438	-7.21521972729949	4.61750597994705	133	1.40251704514663	2.3453935673433	90	C8-pos	HMDB07870*	Lipids and lipid-like molecules	Glycerophospholipids	Glycerophosphocholines	0	0	0.0352653	0.977547	0.940498
C38:6 PE	662	3	0.908039	2.58978	0.350624	0.725871	-1.10812	5.43908	-0.203733	0.838562	7.06648	2	0.0292101	61.0737	1.87969	0.716974	7.59696378494052	4.49677016519001	439	-17.1039672366667	8.21655822568452	133	0.153683300321201	3.43334814165272	90	HILIC-pos	HMDB09102*	Lipids and lipid-like molecules	Glycerophospholipids	Glycerophosphoethanolamines	0.00624512		0.0411179	0.856957	0.941772
C36:0 DAG	661	3	9.00598	7.13162	1.26282	0.206652	-3.85188	19.3157	-0.199417	0.841936	4.04788	2	0.132134	580.402	1.42265	0.505915	-39.2611976031435	25.1215767832323	438	3.52669299959371	54.1766064570466	133	13.4233311046706	7.50870763802939	90	C8-pos	HMDB07158*	Lipids and lipid-like molecules	Glycerolipids	Diradylglycerols	0	0	0.044822	0.458866	0.941772
leucine	662	3	2.53439	5.54679	0.456911	0.647735	1.36621	6.90131	0.197964	0.843074	2.64999	2	0.265804	37.9593	1.15108	0.245281	4.22603502004044	9.99961391651102	439	-27.4562860671425	19.2914901256786	133	5.74752559539133	7.10405224418311	90	HILIC-pos	HMDB00687	Organic acids and derivatives	Carboxylic acids and derivatives	Amino acids, peptides, and analogues	0.00624512		0.0201374	0.812179	0.941772
C51:3 TAG	661	3	-0.661927	3.34756	-0.197734	0.843253	-0.661927	3.34756	-0.197734	0.843253	0.326131	2	0.849536	0	1	0	-3.75954249691993	6.44460904167711	438	-0.240457713401984	8.30971155215554	133	0.689327270950335	4.44213519237208	90	C8-pos	HMDB11701*	Lipids and lipid-like molecules	Glycerolipids	Triradylcglycerols	0	0	0.0591246	0.911101	0.941772
allantoin	662	3	0.462995	1.6178	0.286189	0.774734	-0.713053	3.65093	-0.195307	0.845153	8.29351	2	0.0158157	30.0231	2.03636	0.758847	-8.645352825366	3.55301550805939	439	3.02385131496496	3.8206472564538	133	2.79311528312422	2.06566640457107	90	HILIC-pos	HMDB00462	Organoheterocyclic compounds	Azoles	Imidazoles	0.0078064		0.300173	0.881266	0.942028
dimethylurate	635	3	0.54572	0.926659	0.588911	0.555921	0.28489	1.49279	0.190844	0.848648	4.29955	2	0.11651	3.45363	1.46621	0.534835	-1.34356733350558	1.43283910834266	420	-1.43999675417849	3.16331424078441	133	2.48272310902765	1.31586423061873	82	C18-neg	HMDB01857	Organoheterocyclic compounds	Imidazopyrimidines	Purines and purine derivatives	0.0236967		0.099516	0.774854	0.943328
N6,N6-dimethyllysine	662	3	5.83259	2.29591	2.54042	0.0110719	1.40879	7.48291	0.188267	0.850667	18.1604	2	0.000113897	146.454	3.01334	0.889871	-2.04006901192074	3.92842558033408	439	-10.5679015351793	6.54191922646522	133	14.6301890978712	3.13812827436014	90	HILIC-pos					0.00624512		0.0681433	0.107664	0.943328
5-hydroxytryptophan	610	3	0.107921	1.0128	0.106556	0.915141	0.203486	1.09838	0.18526	0.853025	2.12423	2	0.345724	0.31394	1.03059	0.0584821	-0.612933628210675	1.17410435339579	392	1.25088800305501	2.32463318872899	128	4.94247643028064	3.9401346655874	90	HILIC-pos	HMDB00472	Organoheterocyclic compounds	Indoles and derivatives	Tryptamines and derivatives	0.0741608		0.289943	0.955746	0.943328
C16:0 Ceramide (d18:1)	572	2	1.00735	5.52167	0.182435	0.855241	1.00735	5.52167	0.182435	0.855241	0.247961	1	0.618514	0	1	0	-0.269991965125228	6.08842055781037	439	6.92593568780319	13.1057178348203	133				HILIC-pos	HMDB04949	Lipids and lipid-like molecules	Sphingolipids	Ceramides	0.00624512		0.0870929	0.920527	0.943328
eicosatrienoate	662	3	2.82672	3.30398	0.855552	0.392246	1.10564	6.07217	0.182083	0.855517	5.82021	2	0.0544701	70.1598	1.7059	0.65637	11.1735237618876	4.93213091438266	439	-10.8595290793833	9.78872235077901	133	-2.1728130418795	4.99615471670431	90	C18-neg	HMDB02925	Lipids and lipid-like molecules	Fatty Acyls	Fatty acids and conjugates	0	0	0.0546593	0.63664	0.943328
tocopherol	538	2	1.11739	1.2677	0.881431	0.378085	-0.596202	3.30763	-0.180251	0.856956	3.54421	1	0.0597536	16.3584	1.88261	0.71785	2.10578068406119	1.37211287558633	405	-4.64523503982012	3.31310224539387	133				HILIC-neg	HMDB01893	Lipids and lipid-like molecules	Prenol lipids	Quinone and hydroquinone lipids	0.0376905		0.21142	0.629026	0.943328
2-aminoheptanoate	643	3	-2.11875	2.15927	-0.981232	0.326478	-0.960977	5.372	-0.178886	0.858027	12.1531	2	0.00229614	72.1749	2.46506	0.835432	-9.74090418234387	3.41548221940592	421	9.33758995563992	4.28082130486415	132	-1.73820392454924	3.67141733067366	90	HILIC-neg					0.00240577		0.189492	0.579037	0.943328
N-acetylhistidine	662	3	3.55301	3.12695	1.13625	0.25585	0.905076	5.2887	0.171134	0.864118	4.00639	2	0.134903	41.4611	1.41534	0.500798	-2.09997029923213	6.12751030294166	439	-14.2133993980769	12.2438822095827	133	7.45440180161895	3.80781622143948	90	HILIC-pos	HMDB32055	Organic acids and derivatives	Carboxylic acids and derivatives	Amino acids, peptides, and analogues	0.00702576		0.0476516	0.500328	0.948177
phenyllactate	662	3	0.809228	2.273	0.356017	0.721828	-0.726116	4.40439	-0.164862	0.869053	6.91438	2	0.0315182	40.7499	1.85935	0.710748	-1.07651069595762	3.68653917022509	439	-10.0997440677013	5.54602299810415	133	6.45082644377788	3.38136965541315	90	C18-neg	HMDB00779	Phenylpropanoids and polyketides	Phenylpropanoic acids		0	0	0.0287113	0.856957	0.950471
uracil	646	3	0.779001	4.74445	0.164192	0.86958	0.779001	4.74445	0.164192	0.86958	1.53711	2	0.463682	0	1	0	0.500395786057814	7.24514143837454	423	16.8470803746056	14.2585960063183	133	-2.82513848857171	6.99183254639346	90	HILIC-neg	HMDB00300	Organoheterocyclic compounds	Diazines	Pyrimidines and pyrimidine derivatives	0	0	0.0559528	0.932401	0.950471
C18:0 SM	661	3	-0.662748	4.16395	-0.159163	0.87354	-0.662748	4.16395	-0.159163	0.87354	0.909995	2	0.63445	0	1	0	2.78875552797356	7.32608630946909	438	-12.2283694242876	13.9503525575694	133	-0.806647093054814	5.43086278869107	90	C8-pos	HMDB01348	Lipids and lipid-like molecules	Sphingolipids	Phosphosphingolipids	0	0	0.0362562	0.932847	0.950799
alanine	662	3	4.87847	5.11575	0.953617	0.340278	1.44398	9.15941	0.15765	0.874732	5.16871	2	0.0754449	147.688	1.60759	0.613056	-5.19144081151569	8.3903989977814	439	-16.4180411140558	17.3191043745677	133	15.2327869423917	6.95524472335315	90	HILIC-pos	HMDB00161	Organic acids and derivatives	Carboxylic acids and derivatives	Amino acids, peptides, and analogues	0.00624512		0.0248327	0.588701	0.950799
C22:6 LPE	661	3	0.872368	3.14665	0.277237	0.781598	0.579111	3.67947	0.15739	0.874938	2.6424	2	0.266815	10.0619	1.14943	0.243112	6.1867176933401	4.94037582692137	438	-7.8846895217698	7.382119885631	133	-0.496414871472302	4.89851865971802	90	C8-pos	HMDB11526	Lipids and lipid-like molecules	Glycerophospholipids	Glycerophosphoethanolamines	0	0	0.0510288	0.885109	0.950799
C36:2 PE	661	3	0.14773	3.11105	0.0474857	0.962126	-0.611519	3.94329	-0.155078	0.87676	2.90354	2	0.234155	14.8808	1.2049	0.311187	-0.756815810239782	5.10236643961081	438	-13.0905999912064	9.04930083031677	133	3.87475289832499	4.3561709726051	90	C8-pos	HMDB08994*	Lipids and lipid-like molecules	Glycerophospholipids	Glycerophosphoethanolamines	0	0	0.0456817	0.97597	0.950947
stearate	662	3	3.41197	12.3256	0.276819	0.781919	2.03447	13.5244	0.150429	0.880426	2.2496	2	0.324717	69.9126	1.06057	0.110953	18.2351944455039	15.831620713377	439	-24.0501885697252	35.9732821657163	133	-17.4252472895325	23.4415195586778	90	C18-neg	HMDB00827	Lipids and lipid-like molecules	Fatty Acyls	Fatty acids and conjugates	0	0	0.0536677	0.885109	0.953091
ribothymidine	662	3	-0.826386	3.19847	-0.258369	0.796122	-0.795238	5.69734	-0.139581	0.888991	5.47083	2	0.064867	59.908	1.65391	0.634425	-7.51727242304138	4.59785595386245	439	-4.18414266302725	9.36285766956782	133	8.26194109226634	5.06114431248566	90	HILIC-pos	HMDB00884	Nucleosides, nucleotides, and analogues	Pyrimidine nucleosides		0.00624512		0.247081	0.89267	0.960504
C18:1 LPE	661	3	0.238274	2.81504	0.084643	0.932545	-0.476313	3.49345	-0.136344	0.891549	2.76147	2	0.251394	10.5749	1.17505	0.275748	-3.07117771715677	5.06291637940095	438	-8.71330165737981	7.89040138754021	133	4.07544916935227	3.74983825494796	90	C8-pos	HMDB11506*	Lipids and lipid-like molecules	Glycerophospholipids	Glycerophosphoethanolamines	0.000792393		0.0372584	0.963288	0.960504
indoxylsulfate	646	3	-0.306194	2.26419	-0.135234	0.892427	-0.306194	2.26419	-0.135234	0.892427	0.821668	2	0.663097	0	1	0	1.39134909360522	3.52007162086072	423	-6.52406543284636	8.24858894707307	133	-0.763868906903071	3.16764330275722	90	HILIC-neg	HMDB00682	Organic acids and derivatives	Organic sulfuric acids and derivatives	Arylsulfates	0	0	0.0710724	0.947889	0.960504
cytosine	662	3	-0.317194	2.39407	-0.132492	0.894595	-0.317194	2.39407	-0.132492	0.894595	1.87949	2	0.390727	0	1	0	0.0624525054065094	5.66759056556947	439	-15.7499588040107	11.5200656304445	133	0.45205854797254	2.71357329761259	90	HILIC-pos	HMDB00630	Organoheterocyclic compounds	Diazines	Pyrimidines and pyrimidine derivatives	0.00624512		0.0880317	0.948406	0.960504
C34:2 PE	660	3	0.805518	1.83853	0.438133	0.66129	0.317617	2.44034	0.130152	0.896446	2.98607	2	0.224689	6.18568	1.2219	0.330224	2.34801022278906	3.62346463619799	438	-7.50153759333195	5.15582501230643	132	1.87669505924135	2.34365485611573	90	C8-pos	HMDB08928*	Lipids and lipid-like molecules	Glycerophospholipids	Glycerophosphoethanolamines	0.000792393		0.0797631	0.817906	0.960504
NMMA	662	3	10.3801	4.69028	2.21311	0.0268899	1.56065	12.1601	0.128342	0.897879	10.0073	2	0.00671324	332.054	2.23689	0.800147	16.9875934577906	8.03446706310464	439	-43.772336335593	17.888185260171	133	12.8716862273811	6.10383384200587	90	HILIC-pos	HMDB29416	Organic acids and derivatives	Carboxylic acids and derivatives	Amino acids, peptides, and analogues	0.00702576		0.0386391	0.167295	0.960504
pentadecanoate	662	3	-0.687186	5.43672	-0.126397	0.899418	-0.687186	5.43672	-0.126397	0.899418	0.575662	2	0.749888	0	1	0	3.70347316237761	8.26415074025682	439	1.13945215297726	19.8900912004148	133	-4.82267673376396	7.74704273498806	90	C18-neg	HMDB00826	Lipids and lipid-like molecules	Fatty Acyls	Fatty acids and conjugates	0	0	0.0547712	0.950267	0.960504
butyrate	514	2	0.500594	4.07479	0.122852	0.902225	0.500594	4.07479	0.122852	0.902225	0.887014	1	0.346288	0	1	0	2.50261847955783	4.5959267854416	385	-6.85589952794673	8.80995826413036	129				HILIC-neg	HMDB00039	Lipids and lipid-like molecules	Fatty Acyls	Fatty acids and conjugates	0.0441059		0.199091	0.95113	0.960504
C36:3 PE	661	3	0.47354	2.46607	0.192023	0.847725	-0.413225	3.49288	-0.118305	0.905826	3.56685	2	0.168062	15.9772	1.33545	0.439281	0.434172241317591	3.79305317876215	438	-11.5953991318148	7.18114265509447	133	3.60810255091959	3.63850771138714	90	C8-pos	HMDB09060*	Lipids and lipid-like molecules	Glycerophospholipids	Glycerophosphoethanolamines	0	0	0.0705101	0.914181	0.960504
C20:4 LPC	661	3	0.37168	3.18542	0.116682	0.907112	0.37168	3.18542	0.116682	0.907112	1.23763	2	0.538583	0	1	0	5.04944074576085	5.52778559142286	438	0.952358081922457	8.13794037122294	133	-2.81906418717011	4.4400106360199	90	C8-pos	HMDB10395				0	0	0.0286604	0.954225	0.960504
C34:4 PC	662	3	-0.322126	2.81537	-0.114417	0.908907	-0.322126	2.81537	-0.114417	0.908907	0.651843	2	0.721862	0	1	0	3.1166326508366	5.11636011904857	439	-2.35807436091076	9.29505495431911	133	-1.73338055873156	3.61820182132197	90	HILIC-pos	HMDB07883*				0.00624512		0.0573856	0.954225	0.960504
1-methylguanosine	662	3	4.4278	4.20264	1.05358	0.292076	0.877481	7.69907	0.113972	0.90926	5.66644	2	0.058823	111.574	1.68322	0.647045	1.27117396688424	7.02709340061431	439	-19.8551608134407	12.4175066064256	133	11.8372452890178	5.78490544722489	90	HILIC-pos	HMDB01563	Nucleosides, nucleotides, and analogues	Purine nucleosides		0.00624512		0.0927766	0.541863	0.960504
C52:6 TAG	661	3	-0.313403	2.82825	-0.110812	0.911766	-0.313403	2.82825	-0.110812	0.911766	0.088687	2	0.956625	0	1	0	-1.44973124664552	5.59226292797424	438	-1.70964052329566	10.3385723039196	133	0.27688946960913	3.45683089288114	90	C8-pos	HMDB05436*	Lipids and lipid-like molecules	Glycerolipids	Triradylcglycerols	0	0	0.024502	0.954225	0.960504
docosapentaenoate	662	3	0.957217	2.82903	0.338356	0.735095	0.479287	4.37748	0.109489	0.912815	4.12293	2	0.127267	28.9445	1.43578	0.514908	6.93909313802722	4.1028204125969	439	-2.39527152295326	8.72342111661485	133	-4.98383033134528	4.36853841540377	90	C18-neg	HMDB01976	Lipids and lipid-like molecules	Fatty Acyls	Fatty acids and conjugates	0	0	0.0578787	0.859309	0.960504
12-HETE	508	3	-0.362823	0.916082	-0.39606	0.692061	-0.177579	1.62197	-0.109483	0.912819	3.59664	2	0.165577	3.43886	1.34102	0.443926	2.10127679744326	1.85597080133191	423	-9.722287260492	7.68482679595144	51	-0.992499885153447	1.06337073165443	34	C18-neg	HMDB06111	Lipids and lipid-like molecules	Fatty Acyls	Eicosanoids	0.21406		0.0977761	0.839692	0.960504
sucrose/lactose/trehalose	646	3	0.163436	1.63057	0.100232	0.92016	0.163436	1.63057	0.100232	0.92016	0.788996	2	0.674018	0	1	0	-0.489792743029669	2.14947633290018	423	-2.26012025402392	5.04218370556649	133	2.13043342233559	2.88265518523093	90	HILIC-neg	HMDB00258*	Organic oxygen compounds	Organooxygen compounds	Carbohydrates and carbohydrate conjugates	0	0	0.915686	0.955746	0.966425
C40:7 PC plasmalogen	661	3	-0.266068	2.75053	-0.0967335	0.922938	-0.266068	2.75053	-0.0967335	0.922938	0.827535	2	0.661155	0	1	0	5.22409866210366	7.48154653442007	438	-6.30857123683817	11.8298640009764	133	-0.778413505941798	3.05467623007003	90	C8-pos	HMDB11294*	Lipids and lipid-like molecules	Glycerophospholipids	Glycerophosphocholines	0	0	0.0331773	0.95687	0.967541
lysine	662	3	7.07142	4.91492	1.43876	0.150217	0.937144	10.0983	0.0928018	0.926061	6.13478	2	0.0465424	194.595	1.7514	0.67399	6.67548983233333	8.87270125104456	439	-36.1655230901832	18.4985526277055	133	12.1692227726068	6.22911086299144	90	HILIC-pos	HMDB00182	Organic acids and derivatives	Carboxylic acids and derivatives	Amino acids, peptides, and analogues	0.00624512		0.0252203	0.381633	0.968969
C22:6 LPC	661	3	0.268667	2.96237	0.0906933	0.927736	0.268667	2.96237	0.0906933	0.927736	0.794458	2	0.67218	0	1	0	2.16288302811192	4.39803835790379	438	-6.1815340812414	8.2675006339208	133	0.193891311266941	4.58241631334536	90	C8-pos	HMDB10404	Lipids and lipid-like molecules	Glycerophospholipids	Glycerophosphocholines	0	0	0.0328163	0.960079	0.968969
isoleucine	662	3	1.36496	5.35515	0.254888	0.79881	-0.580845	7.2374	-0.0802561	0.936034	3.02699	2	0.22014	55.1881	1.23024	0.339277	-0.851104700579907	9.51644943016577	439	-27.2786190347917	18.4560785117814	133	6.56111992543441	6.91838450636174	90	HILIC-pos	HMDB00172	Organic acids and derivatives	Carboxylic acids and derivatives	Amino acids, peptides, and analogues	0.00624512		0.0284083	0.893906	0.974733
C34:0 PC	661	3	1.01788	4.52039	0.225174	0.821844	-0.470683	5.95666	-0.0790179	0.937018	2.97079	2	0.226412	36.2928	1.21877	0.32678	0.453462231049195	8.5076468497294	438	-19.4898283055348	13.1689019568923	133	5.31183122139066	5.83650620665912	90	C8-pos	HMDB07970*	Lipids and lipid-like molecules	Glycerophospholipids	Glycerophosphocholines	0	0	0.0367277	0.907002	0.974733
C38:7 PC plasmalogen	662	3	0.344172	2.73122	0.126014	0.899721	0.248971	3.31661	0.0750677	0.940161	2.52439	2	0.283032	7.70694	1.12347	0.207729	5.54596824362343	5.28827840894101	439	-10.8762411221172	9.0770452187251	133	-0.234081264340207	3.40678118822614	90	HILIC-pos	HMDB11229*	Lipids and lipid-like molecules	Glycerophospholipids	Glycerophosphocholines	0.00624512		0.0488084	0.950267	0.974733
2-hydroxyglutarate	646	3	-0.170898	2.27686	-0.0750586	0.940168	-0.170898	2.27686	-0.0750586	0.940168	1.39357	2	0.498185	0	1	0	-4.02227544144541	5.52756260767494	423	-8.39271935468268	10.3235746939405	133	1.1766839320683	2.57524898692484	90	HILIC-neg	HMDB59655*	Organic acids and derivatives	Hydroxy acids and derivatives	Short-chain hydroxy acids and derivatives	0	0	0.0882338	0.967618	0.974733
hexadecanedioate	662	3	0.411759	5.75391	0.0715616	0.942951	0.411759	5.75391	0.0715616	0.942951	0.34215	2	0.842758	0	1	0	3.52086756834254	19.4250463261759	439	-26.3384351938216	47.5819021772046	133	0.543636312223465	6.07313713273561	90	C18-neg	HMDB00672	Lipids and lipid-like molecules	Fatty Acyls	Fatty acids and conjugates	0	0	0.0564492	0.968714	0.975824
adrenate	662	3	0.0235997	2.94705	0.00800791	0.993611	0.42262	6.24394	0.0676848	0.946037	7.67849	2	0.0215099	83.7985	1.9594	0.739532	10.601205511725	4.8549768885909	439	-3.07209360998782	8.49079238191536	133	-6.87298575729105	4.12240744940627	90	C18-neg	HMDB02226	Lipids and lipid-like molecules	Fatty Acyls	Fatty acids and conjugates	0	0	0.0622335	0.996315	0.977225
C14:0 LPC	661	3	0.183438	2.84477	0.0644824	0.948586	0.183438	2.84477	0.0644824	0.948586	1.26139	2	0.532222	0	1	0	-1.62184426959557	4.96818097627355	438	-8.20288687452641	9.62702404156887	133	2.44771951567399	3.71996155444522	90	C8-pos	HMDB10379	Lipids and lipid-like molecules	Glycerophospholipids	Glycerophosphocholines	0	0	0.0305569	0.970967	0.977858
2-hydroxyhexadecanoate	662	3	1.62986	5.92075	0.27528	0.783101	0.850503	14.6677	0.0579849	0.953761	8.8603	2	0.0119127	473.726	2.10479	0.774274	27.9330378649969	11.0514268422777	439	-28.1823126181658	21.2833266216261	133	-6.61840203149371	7.4265722068532	90	C18-neg					0	0	0.0396728	0.885109	0.977858
xanthine	662	3	0.560364	2.73825	0.204643	0.837851	0.200341	3.46469	0.0578237	0.953889	2.8929	2	0.235405	11.3877	1.20268	0.308652	-4.46287623782119	4.40321516004862	439	-2.70803889301864	8.12216341051553	133	5.1921762690658	3.87397026574558	90	HILIC-pos	HMDB00292	Organoheterocyclic compounds	Imidazopyrimidines	Purines and purine derivatives	0.00624512		0.154287	0.907002	0.977858
C34:0 PE	662	3	0.42782	2.66173	0.16073	0.872306	-0.191529	3.4317	-0.0558116	0.955492	2.97079	2	0.226413	11.7463	1.21877	0.326777	-0.0572677999647179	4.0226325587843	439	-12.2004644480375	8.3691907271165	133	3.65918814168639	3.92016520059798	90	HILIC-pos	HMDB08925*	Lipids and lipid-like molecules	Glycerophospholipids	Glycerophosphoethanolamines	0.00624512		0.0434985	0.932847	0.977858
alpha-ketoisovalerate	556	2	-0.144114	2.6292	-0.054813	0.956287	-0.144114	2.6292	-0.054813	0.956287	2.04119e-06	1	0.99886	0	1	0	-0.143592118209156	2.65446096165104	423	-0.171145439078762	19.1020085398026	133				HILIC-neg	HMDB00019	Organic acids and derivatives	Keto acids and derivatives	Short-chain keto acids and derivatives	0	0	0.114754	0.975309	0.977858
betaine	662	3	2.44941	4.21042	0.581751	0.560734	0.479127	9.00644	0.0531983	0.957574	6.6714	2	0.0355897	157.62	1.82639	0.700213	-12.0981907743512	7.11633518838658	439	2.20407108297542	17.2476902623052	133	11.1003362038604	5.47985842239993	90	HILIC-pos	HMDB00043	Organic acids and derivatives	Carboxylic acids and derivatives	Amino acids, peptides, and analogues	0.00624512		0.0252608	0.775032	0.977858
trimethylamine-N-oxide	662	3	0.0976314	1.89958	0.0513963	0.95901	0.0976314	1.89958	0.0513963	0.95901	1.21748	2	0.544035	0	1	0	-0.202489151984317	3.20132666616815	439	-6.40835881262199	6.52016772477167	133	1.26610796661652	2.53157883035863	90	HILIC-pos	HMDB00925	Organic nitrogen compounds	Organonitrogen compounds	Aminoxides	0.00624512		0.0297948	0.97597	0.977858
trimethylbenzene	662	3	2.73208	3.21592	0.849549	0.395576	0.248968	5.45206	0.0456649	0.963577	4.04888	2	0.132067	44.3952	1.42283	0.506037	-5.95497217495696	6.24639085663569	439	-8.41200394769885	12.5660887423292	133	7.26202432206841	3.93051821674244	90	HILIC-pos	HMDB13733	Benzenoids	Benzene and substituted derivatives		0.00624512		0.0819711	0.639269	0.977858
xanthine	644	3	-0.821149	2.52385	-0.325356	0.744911	-0.151583	3.35553	-0.0451742	0.963968	3.32907	2	0.189278	13.5886	1.29017	0.399232	-4.54064648541605	3.61319384789832	423	7.800452617442	5.73643250528715	131	-0.363099065830723	4.47195890687775	90	HILIC-neg	HMDB00292	Organoheterocyclic compounds	Imidazopyrimidines	Purines and purine derivatives	0.00801925		0.148135	0.86269	0.977858
aspartate	646	3	0.172914	3.82975	0.0451503	0.963988	0.172914	3.82975	0.0451503	0.963988	0.919438	2	0.631461	0	1	0	12.5433558041886	13.6093492302749	423	-4.58698700316355	25.1452794594531	133	-0.795421614954427	4.04227406602569	90	HILIC-neg	HMDB00191	Organic acids and derivatives	Carboxylic acids and derivatives	Amino acids, peptides, and analogues	0	0	0.0631872	0.976102	0.977858
eicosapentaenoate	662	3	-0.0784322	2.12157	-0.0369689	0.97051	-0.0784322	2.12157	-0.0369689	0.97051	1.23188	2	0.540133	0	1	0	2.31654685443504	3.16329922116306	439	-4.52652142181604	6.38848575345936	133	-1.4122413040934	3.19876363692131	90	C18-neg	HMDB01999	Lipids and lipid-like molecules	Fatty Acyls	Fatty acids and conjugates	0	0	0.0587785	0.977939	0.982707
arachidonate	662	3	0.369479	3.61806	0.102121	0.918661	0.271014	7.81164	0.0346936	0.972324	8.08442	2	0.0175586	134.422	2.01053	0.752611	14.4756807038793	6.14926755352718	439	-8.76371047719886	9.85882111492605	133	-6.66769575600914	5.02151201527984	90	C18-neg	HMDB01043	Lipids and lipid-like molecules	Fatty Acyls	Fatty acids and conjugates	0	0	0.0528929	0.955746	0.982779
C38:6 PC	661	3	0.114659	3.15433	0.0363496	0.971004	0.115273	3.77636	0.030525	0.975648	2.45485	2	0.293046	9.11669	1.10789	0.185287	6.54604508230245	6.0830660677181	438	-12.4362670946825	11.2094761235723	133	-1.01348615273693	3.90668100959854	90	C8-pos	HMDB07991*	Lipids and lipid-like molecules	Glycerophospholipids	Glycerophosphocholines	0	0	0.0323749	0.977939	0.984375
alpha-keto-beta-methylvalerate/alpha-ketoisocaproate	644	3	-0.0147447	2.15805	-0.00683243	0.994549	-0.0147447	2.15805	-0.00683243	0.994549	0.0913557	2	0.95535	0	1	0	-2.04675174260268	8.32914099378825	421	-1.81495840192233	11.9368462811917	133	0.202154278150169	2.27454698245154	90	HILIC-neg	HMDB00491*	Organic acids and derivatives	Keto acids and derivatives	Short-chain keto acids and derivatives	0.00160385		0.0663497	0.996315	0.999765
C38:4 PC plasmalogen	661	3	-0.0135276	3.81555	-0.00354538	0.997171	-0.0135276	3.81555	-0.00354538	0.997171	0.20015	2	0.90477	0	1	0	2.41414962690279	7.80430909089174	438	2.20782676471456	11.8790738000888	133	-1.24406300019228	4.7044445090403	90	C8-pos	HMDB11252*	Lipids and lipid-like molecules	Glycerophospholipids	Glycerophosphocholines	0	0	0.0348446	0.997171	0.999765
salicylate	556	2	1.41792	0.797489	1.77799	0.0754062	0.0050741	2.41453	0.00210149	0.998323	3.30639	1	0.069011	8.65694	1.81835	0.697555	1.88351686187955	0.837586991209302	423	-3.09853188471348	2.60871133687089	133				HILIC-neg	HMDB01895	Benzenoids	Benzene and substituted derivatives	Benzoic acids and derivatives	0	0	0.110588	0.279738	0.999765
hydroxymyristate	662	3	-2.41161	4.71179	-0.511825	0.608774	0.0252474	12.6522	0.00199549	0.998408	6.22736	2	0.0444372	307.256	1.76456	0.678836	23.8186705640359	12.4443976359083	439	-31.4306743786244	24.6700756910985	133	-5.7058149667094	5.20278550560844	90	C18-neg	HMDB02261	Lipids and lipid-like molecules	Fatty Acyls	Fatty acids and conjugates	0	0	0.0629735	0.80027	0.999765
4-hydroxystyrene	661	3	0.333379	1.54306	0.216051	0.828948	-0.000861363	2.92573	-0.00029441	0.999765	7.04966	2	0.0294568	18.3478	1.87745	0.716298	-0.163384281189543	2.4353700494113	439	-5.50512325238086	3.07162763945121	133	5.16569083037409	2.62259092050378	89	C18-neg	HMDB04072	Benzenoids	Benzene and substituted derivatives	Styrenes	0	0	0.159373	0.907002	0.999765
