# Supplementary material for: Metabolomic profiling identifies complex lipid species and amino acid analogues associated with response to weight loss interventions
Source: PLoS One. 2021 May 27;16(5):e0240764. doi: 10.1371/journal.pone.0240764 (PMC8158886; doi:10.1371/journal.pone.0240764)
Supplement: S3 Table — Includes all Metabolite Set Analysis of univariate model meta-analysis results for the 22 metabolite sets. Pathway: name of metabolite set, pval: p-value from GSEA test, padj: FDR adjusted p-value, ES: enrichment score, NES: normalized enrichment score, nMoreExtreme: number of 1 million permutation that were more extreme than data, size: number of metabolites in metabolite set. (XLSX) [file pone.0240764.s003.xlsx]

## Sheet: HOMA_PC_taxonomy_sub_class_resu
pathway	pval	padj	ES	NES	nMoreExtreme	size
Triradylcglycerols	1.34713e-06	2.29013e-05	-0.821439	-2.95354	0	60
Diradylglycerols	1.85422e-05	0.000157609	-0.878857	-2.0448	10	9
Glycerophosphocholines	6.64861e-05	0.000376755	0.52241	2.07208	18	45
Fatty acid esters	0.000312082	0.00132635	0.678038	2.08946	113	17
Phosphosphingolipids	0.0031244	0.010623	0.763676	1.85492	1295	8
Fatty acids and conjugates	0.0199403	0.0564976	0.363255	1.48624	5418	52
Steroid esters	0.0255087	0.0619498	0.676985	1.64435	10580	8
Beta hydroxy acids and derivatives	0.0336814	0.0672571	0.661848	1.60758	13970	8
Bile acids, alcohols and derivatives	0.0356067	0.0672571	-0.589623	-1.54875	22129	14
Amino acids, peptides, and analogues	0.308803	0.524964	0.262573	1.07863	83309	53
Carbohydrates and carbohydrate conjugates	0.480232	0.742177	-0.400975	-0.987628	291106	11
Lineolic acids and derivatives	0.591329	0.837715	-0.402012	-0.903546	346116	8
Purines and purine derivatives	0.668607	0.874333	-0.317701	-0.849611	418725	15
Imidazoles	0.74051	0.89919	-0.404526	-0.790101	412936	5
Pyridinecarboxylic acids and derivatives	0.861854	0.956143	0.321739	0.666704	381472	5
Glycerophosphoethanolamines	0.942342	0.956143	0.18405	0.68341	293190	34
Benzoic acids and derivatives	0.956143	0.956143	0.266091	0.551391	423206	5
