# Supplementary material for: Metabolomic profiling identifies complex lipid species and amino acid analogues associated with response to weight loss interventions
Source: PLoS One. 2021 May 27;16(5):e0240764. doi: 10.1371/journal.pone.0240764 (PMC8158886; doi:10.1371/journal.pone.0240764)
Supplement: S4 Table — Includes all Heterogeneity Metabolite Set Analysis of full model meta-analysis results for the 22 metabolite sets. Same columns as S3 Table. (XLSX) [file pone.0240764.s004.xlsx]

## Sheet: HOMA_PC_taxonomy_sub_class_resu
pathway	pval	padj	ES	NES	nMoreExtreme	size
Amino acids, peptides, and analogues	0.000277001	0.00470902	0.605174	1.47421	276	53
Steroid esters	0.0131047	0.11139	-0.595604	-1.64147	813	8
Imidazoles	0.125064	0.436957	0.708172	1.28522	108434	5
Benzoic acids and derivatives	0.126246	0.436957	0.707424	1.28387	109459	5
Fatty acids and conjugates	0.128517	0.436957	0.478171	1.16353	128515	52
Glycerophosphoethanolamines	0.204047	0.578132	0.481696	1.14015	203998	34
Pyridinecarboxylic acids and derivatives	0.251747	0.611386	-0.495633	-1.13608	33502	5
Carbohydrates and carbohydrate conjugates	0.291765	0.62	-0.35177	-1.09271	8927	11
Bile acids, alcohols and derivatives	0.334212	0.63129	0.504865	1.09658	329008	14
Purines and purine derivatives	0.511674	0.807722	0.45392	0.994518	505270	15
Lineolic acids and derivatives	0.522643	0.807722	-0.347253	-0.957021	32463	8
Glycerophosphocholines	0.687331	0.941395	0.38403	0.92646	687309	45
Beta hydroxy acids and derivatives	0.71989	0.941395	0.427146	0.851214	675190	8
Diradylglycerols	0.820628	0.957884	0.38092	0.774855	780533	9
Fatty acid esters	0.845192	0.957884	0.352437	0.783621	838416	17
Phosphosphingolipids	0.902616	0.95903	-0.268132	-0.738966	56065	8
Triradylcglycerols	0.976339	0.976339	0.296175	0.72645	976336	60
